# Supplementary material for: Identification of succinylation-related genes in bladder cancer: integration of single-cell and transcriptomic data
Source: Front Immunol. 2026 May 15;17:1797389. doi: 10.3389/fimmu.2026.1797389 (PMC13218921; doi:10.3389/fimmu.2026.1797389)
Supplement: Supplementary file 8 [file Table1.xlsx]

## Sheet: Table 1
Supplementary Table 1: A list of 20 identified SRGs from published literatures.
symbols
SDHA
SDHB
SDHC
SDHD
SUCLA2
SUCLG1
SUCLG2
SIRT1
SIRT2
SIRT3
SIRT4
SIRT5
SIRT6
SIRT7
CPT1A
CREBBP
GLYATL1
KAT5
MEAF6
OXCT1
Abbreviations: SRGs, succinylation-related genes.

## Sheet: Table 2
Supplementary Table 2: The primer sequences for independent prognostic genes in RT-qPCR.
Gene	Forward Primer (5'-3')	Reverse Primer (5'-3')
KCTD16	GGAACTGTGGAACCACCCAG	AAACGGACTCCCATGTTCCC
GSDMB	TTGGGTTCGGAGGATTCCAG	TAGCTCCCCGGAAATCAGGA
CD3D	TGTCATTGCCACTCTGCTCC	AGGTTCACTTGTTCCGAGCC
GAPDH	ATGGGCAGCCGTTAGGAAAG	AGGAAAAGCATCACCCGGAG
Abbreviations: RT-qPCR, quantitative real-time polymerase chain reaction.

## Sheet: Table 3
Supplementary Table 3: The siRNA duplex sequence for GSDMB and KCTD16.
Gene	Forward Primer (5'-3')	Reverse Primer (5'-3')
si-GSDMB-1	GGAUCUAGAGCAAAGAGUAUC	UACUCUUUGCUCUAGAUCCUG
si-GSDMB-2	CCAACAAGGAGACGAUGAAUA	UUCAUCGUCUCCUUGUUGGGG
si-GSDMB-3	GGCAGGUUGUGCAUGUUAA	UUAACAUGCACAACCUGCCAC
si-KCTD16-1	AGUCAAGUUCCACAAUGAAAC	UUCAUUGUGGAACUUGACUGA
si-KCTD16-2	CUCUGUGUAUUUCAGUCAAGU	UUGACUGAAAUACACAGAGCU
si-KCTD16-3	AGCAUUUACUGUGAUUCAAGC	UUGAAUCACAGUAAAUGCUGA
Abbreviations: siRNA, small interfering RNA.

## Sheet: Table 4
Supplementary Table 4: A list of 3769 DEGs identified between BLCA and control tissues from the transcriptomic dataset.
	gene_name	baseMean	log2FoldChange	lfcSE	stat	pvalue	padj	direction
1	DPT	384.653	-6.77216	0.77153	-8.77757	1.67043e-18	2.77542e-14	DOWN
2	TRPA1	1402.42	-3.90924	0.460904	-8.48167	2.21978e-17	8.87696e-14	DOWN
3	CNN1	1267.16	-6.38334	0.751365	-8.49565	1.96823e-17	8.87696e-14	DOWN
4	SRPX	856.272	-4.72575	0.558593	-8.4601	2.67137e-17	8.87696e-14	DOWN
5	GSTM5	154.305	-5.64417	0.666765	-8.46501	2.56133e-17	8.87696e-14	DOWN
6	BDKRB2	729.342	-3.31233	0.40529	-8.17272	3.01513e-16	8.34941e-13	DOWN
7	FOXL1	462.271	-3.58349	0.44334	-8.08293	6.32278e-16	1.50076e-12	DOWN
8	CFD	1137.03	-4.34622	0.547006	-7.94547	1.93449e-15	4.0177e-12	DOWN
9	CRISPLD2	2665.99	-3.51398	0.446372	-7.87231	3.48147e-15	5.82171e-12	DOWN
10	PI16	170.128	-6.03145	0.766238	-7.87151	3.50389e-15	5.82171e-12	DOWN
11	DES	2344.33	-7.83326	1.01319	-7.73129	1.06463e-14	1.52148e-11	DOWN
12	DKK1	1763.1	-4.05871	0.525246	-7.72726	1.09887e-14	1.52148e-11	DOWN
13	PLPPR4	769.529	-4.3951	0.571674	-7.68813	1.49304e-14	1.90822e-11	DOWN
14	NRG1	701.152	-3.97913	0.520481	-7.6451	2.0879e-14	2.47789e-11	DOWN
15	PDGFRA	2874.19	-3.36089	0.441232	-7.61706	2.59513e-14	2.75358e-11	DOWN
16	PARM1	1349.92	-2.51581	0.330407	-7.61428	2.65166e-14	2.75358e-11	DOWN
17	SYTL3	271.522	-2.05364	0.272146	-7.5461	4.48474e-14	4.38317e-11	DOWN
18	MFAP4	3615.21	-4.70332	0.625253	-7.52226	5.38355e-14	4.89367e-11	DOWN
19	ITGA8	1061.16	-3.19775	0.425771	-7.51049	5.89066e-14	4.89367e-11	DOWN
20	CORIN	287.868	-4.18755	0.557126	-7.51634	5.63325e-14	4.89367e-11	DOWN
21	CXCL12	1132.31	-4.08865	0.55228	-7.40322	1.32916e-13	1.05162e-10	DOWN
22	PID1	278.728	-3.8959	0.526808	-7.39531	1.41083e-13	1.0655e-10	DOWN
23	COL16A1	2396.31	-3.29558	0.446794	-7.37607	1.63036e-13	1.17776e-10	DOWN
24	OLFML3	812.894	-3.79389	0.524776	-7.22954	4.84618e-13	3.35497e-10	DOWN
25	ST8SIA1	129.718	-3.81917	0.538416	-7.09335	1.30908e-12	8.70015e-10	DOWN
26	ESR1	290.65	-2.81281	0.398366	-7.06086	1.65478e-12	1.05747e-09	DOWN
27	EGR3	1486.16	-4.17661	0.595251	-7.01656	2.27403e-12	1.3786e-09	DOWN
28	LGI1	16.1845	-7.05762	1.00628	-7.01356	2.32325e-12	1.3786e-09	DOWN
29	STK31	92.8198	2.0905	0.298771	6.99702	2.61462e-12	1.498e-09	UP
30	EMILIN1	1285.05	-3.53113	0.505779	-6.98156	2.91923e-12	1.61677e-09	DOWN
31	F10	95.4136	-4.56974	0.657313	-6.95216	3.59733e-12	1.92805e-09	DOWN
32	TMEM119	1185.53	-4.05137	0.585816	-6.91577	4.65318e-12	2.41602e-09	DOWN
33	CSDC2	38.5856	-5.10375	0.7441	-6.85896	6.93624e-12	3.49229e-09	DOWN
34	PAMR1	722.002	-3.37034	0.49182	-6.8528	7.24163e-12	3.53881e-09	DOWN
35	STAT4	166.003	-2.08987	0.305876	-6.83239	8.35087e-12	3.96428e-09	DOWN
36	OGN	98.6099	-5.17835	0.759004	-6.82256	8.94323e-12	4.12755e-09	DOWN
37	FGF2	250.3	-3.32225	0.48789	-6.80942	9.79911e-12	4.40033e-09	DOWN
38	CYGB	896.537	-3.01627	0.443861	-6.79552	1.07922e-11	4.59773e-09	DOWN
39	SLC9A9	303.451	-2.53642	0.37324	-6.79567	1.0781e-11	4.59773e-09	DOWN
40	LAMC3	924.944	-2.89791	0.427359	-6.78096	1.19379e-11	4.83776e-09	DOWN
41	SIGLEC10	133.072	-2.05446	0.302863	-6.78346	1.17335e-11	4.83776e-09	DOWN
42	DCN	8692.38	-3.75491	0.55485	-6.76742	1.31095e-11	5.18608e-09	DOWN
43	CCDC80	684.695	-3.47024	0.513873	-6.7531	1.44722e-11	5.592e-09	DOWN
44	MGLL	1749.68	-2.69723	0.400875	-6.72835	1.71593e-11	6.47958e-09	DOWN
45	PLP1	148.571	-6.33155	0.941649	-6.72389	1.76931e-11	6.5327e-09	DOWN
46	FGF9	131.143	-4.43149	0.665117	-6.66272	2.68809e-11	9.66797e-09	DOWN
47	KCNS2	23.9708	-4.09589	0.614982	-6.66018	2.73485e-11	9.66797e-09	DOWN
48	C1QTNF7	304.36	-3.32424	0.499375	-6.6568	2.79849e-11	9.68687e-09	DOWN
49	LRFN5	77.072	-3.61074	0.542785	-6.65224	2.88666e-11	9.78814e-09	DOWN
50	FOXF1	1124.23	-3.30545	0.498653	-6.62875	3.38542e-11	1.12497e-08	DOWN
51	TACR3	189.893	-4.43042	0.670221	-6.61039	3.83297e-11	1.24872e-08	DOWN
52	HHIP	648.121	-4.2634	0.647893	-6.58041	4.69145e-11	1.49901e-08	DOWN
53	LUM	10678.2	-3.65072	0.558394	-6.5379	6.23894e-11	1.95585e-08	DOWN
54	CUTA	163.675	-3.67556	0.562771	-6.53118	6.52543e-11	2.00778e-08	DOWN
55	SALL3	63.2163	-5.81908	0.891669	-6.52605	6.75253e-11	2.03988e-08	DOWN
56	GLI1	135.568	-3.4013	0.52206	-6.51516	7.26128e-11	2.1544e-08	DOWN
57	TCEAL7	47.389	-2.50441	0.38501	-6.50479	7.77995e-11	2.22869e-08	DOWN
58	ZNF385D	72.3941	-3.39704	0.522189	-6.50539	7.74945e-11	2.22869e-08	DOWN
59	SULT1C4	151.181	-2.94305	0.453339	-6.49195	8.47307e-11	2.3861e-08	DOWN
60	CADM3	37.5957	-5.38025	0.8291	-6.48926	8.626e-11	2.38868e-08	DOWN
61	GLT8D2	359.372	-2.91919	0.451312	-6.46824	9.91521e-11	2.70068e-08	DOWN
62	PREX2	469.223	-2.08808	0.323025	-6.46415	1.01869e-10	2.72991e-08	DOWN
63	ALDH1A3	1739.86	-3.13087	0.488165	-6.41356	1.42163e-10	3.70219e-08	DOWN
64	ECHDC3	49.7998	-3.51151	0.547554	-6.41308	1.42606e-10	3.70219e-08	DOWN
65	CLMP	689.681	-3.321	0.518619	-6.40355	1.51807e-10	3.88042e-08	DOWN
66	GAPT	90.7052	-3.17996	0.498201	-6.38288	1.73793e-10	4.37511e-08	DOWN
67	RBM24	134.602	-5.33119	0.835649	-6.3797	1.77434e-10	4.4001e-08	DOWN
68	HIC1	423.909	-2.35547	0.370075	-6.36482	1.95514e-10	4.77716e-08	DOWN
69	BRWD1	4211.32	0.766622	0.120489	6.36257	1.98412e-10	4.7777e-08	UP
70	CYSLTR1	167.325	-2.80327	0.441263	-6.35283	2.11392e-10	5.01754e-08	DOWN
71	OAF	969.148	-1.74635	0.275468	-6.33957	2.30409e-10	5.3919e-08	DOWN
72	CPED1	352.709	-2.92428	0.461914	-6.3308	2.43896e-10	5.62824e-08	DOWN
73	CASQ2	69.6935	-6.04009	0.956057	-6.31771	2.65467e-10	6.04209e-08	DOWN
74	PDK4	4682.74	-2.99054	0.475449	-6.28993	3.17602e-10	7.11559e-08	DOWN
75	CNRIP1	272.1	-2.84006	0.451651	-6.28819	3.21197e-10	7.11559e-08	DOWN
76	ZNF445	1845.32	0.713865	0.113582	6.285	3.27846e-10	7.16733e-08	UP
77	SCUBE1	210.894	-3.17277	0.505597	-6.2753	3.48969e-10	7.53003e-08	DOWN
78	CD8A	399.71	-2.6541	0.425145	-6.24283	4.29736e-10	9.0959e-08	DOWN
79	PGR	234.432	-3.55009	0.568758	-6.24183	4.32486e-10	9.0959e-08	DOWN
80	BMP5	909.361	-3.00239	0.482156	-6.22701	4.75423e-10	9.87395e-08	DOWN
81	BHMT2	127.943	-3.12655	0.502741	-6.219	5.00341e-10	1.02632e-07	DOWN
82	EMP3	342.646	-2.60364	0.420505	-6.19171	5.95152e-10	1.19138e-07	DOWN
83	RGS18	65.3324	-2.44352	0.394538	-6.19337	5.88897e-10	1.19138e-07	DOWN
84	ADRA1D	48.7041	-4.24604	0.688057	-6.17106	6.78351e-10	1.34176e-07	DOWN
85	LCN10	93.4232	-4.2453	0.688565	-6.16543	7.02922e-10	1.37401e-07	DOWN
86	SLC8A3	23.3668	-3.785	0.614575	-6.15873	7.33285e-10	1.41669e-07	DOWN
87	CNTN1	425.626	-3.9673	0.644459	-6.15601	7.45989e-10	1.42467e-07	DOWN
88	EDNRB	1008.95	-2.8673	0.466182	-6.1506	7.71901e-10	1.44901e-07	DOWN
89	PDPN	998.678	-2.87098	0.466847	-6.14972	7.76177e-10	1.44901e-07	DOWN
90	LRRN4CL	182.267	-2.98982	0.486707	-6.14297	8.09921e-10	1.4952e-07	DOWN
91	PLPPR5	34.2189	-3.90458	0.636605	-6.13345	8.59941e-10	1.5701e-07	DOWN
92	HAND2	97.6678	-3.36616	0.551132	-6.10773	1.0106e-09	1.82512e-07	DOWN
93	CDH11	1159.71	-2.85918	0.469775	-6.08628	1.15566e-09	2.06466e-07	DOWN
94	SLC24A4	36.2464	-4.12808	0.679128	-6.0785	1.21311e-09	2.14424e-07	DOWN
95	SEMA3E	262.913	-2.03886	0.336326	-6.06214	1.34322e-09	2.34922e-07	DOWN
96	FCER1A	217.243	-3.55459	0.587303	-6.05239	1.42713e-09	2.46997e-07	DOWN
97	USP34	4223.49	0.781599	0.129227	6.04826	1.46419e-09	2.508e-07	UP
98	LITAF	5526.96	-0.955559	0.158375	-6.03353	1.60417e-09	2.71972e-07	DOWN
99	PTPRD	193.167	-3.69074	0.612202	-6.02863	1.65358e-09	2.77518e-07	DOWN
100	ACTG2	3361.14	-4.49371	0.746451	-6.0201	1.74307e-09	2.86744e-07	DOWN
101	MYOCD	275.273	-3.44769	0.572574	-6.02139	1.72929e-09	2.86744e-07	DOWN
102	GNAL	292.544	-1.43629	0.238856	-6.0132	1.81899e-09	2.96299e-07	DOWN
103	VSTM4	551.395	-2.9779	0.495628	-6.00834	1.87437e-09	3.02356e-07	DOWN
104	ZBED6	380.937	3.25292	0.541791	6.00402	1.92495e-09	3.07452e-07	UP
105	ALKAL2	96.2099	-3.39305	0.565272	-6.0025	1.94297e-09	3.07452e-07	DOWN
106	ITM2A	397.69	-2.63597	0.439286	-6.00059	1.96604e-09	3.08167e-07	DOWN
107	COLEC12	408.882	-2.94223	0.490595	-5.99728	2.00656e-09	3.11579e-07	DOWN
108	C16orf89	113.549	-4.30517	0.718392	-5.99278	2.06283e-09	3.17352e-07	DOWN
109	RPS6KA2	1761.16	-1.48561	0.248315	-5.98277	2.1938e-09	3.34404e-07	DOWN
110	ZC3HAV1L	199.38	2.35582	0.394379	5.9735	2.3222e-09	3.50757e-07	UP
111	TAGLN	4106.53	-3.66026	0.61363	-5.96494	2.44729e-09	3.66322e-07	DOWN
112	PRICKLE2	627.672	-2.04445	0.342878	-5.96262	2.4823e-09	3.68245e-07	DOWN
113	WFDC1	648.891	-2.99509	0.503348	-5.95033	2.67598e-09	3.93464e-07	DOWN
114	ZCCHC24	989.066	-2.04702	0.345582	-5.92339	3.15363e-09	4.59627e-07	DOWN
115	KIAA0930	2293.01	-0.595698	0.100614	-5.92065	3.20668e-09	4.59713e-07	DOWN
116	PDZRN3	488.821	-3.15061	0.532151	-5.9205	3.20955e-09	4.59713e-07	DOWN
117	EHD2	1720.74	-2.07126	0.350099	-5.9162	3.29456e-09	4.6389e-07	DOWN
118	ADGRA2	723.33	-2.9584	0.499941	-5.91749	3.26893e-09	4.6389e-07	DOWN
119	FAT3	197.433	-3.53543	0.597815	-5.91392	3.34061e-09	4.66422e-07	DOWN
120	CYTL1	82.3043	-3.71962	0.630592	-5.89862	3.66564e-09	5.07539e-07	DOWN
121	SYNPO2	1829.5	-2.91031	0.493615	-5.89591	3.72612e-09	5.11649e-07	DOWN
122	TMEM74B	338.824	2.38259	0.404421	5.89136	3.83041e-09	5.21658e-07	UP
123	PAPPA	203.409	-2.52827	0.429331	-5.88886	3.88864e-09	5.25282e-07	DOWN
124	NR2C2	3168.53	0.854816	0.145225	5.88615	3.953e-09	5.2967e-07	UP
125	RORB	182.167	-3.74785	0.639617	-5.85952	4.642e-09	6.17015e-07	DOWN
126	IFFO1	279.606	-2.15635	0.368211	-5.85629	4.73308e-09	6.24128e-07	DOWN
127	SNCA	164.659	-2.88337	0.493823	-5.83888	5.25521e-09	6.87523e-07	DOWN
128	CAVIN2	791.616	-2.71231	0.46583	-5.82254	5.79615e-09	7.46535e-07	DOWN
129	BPTF	3860.38	0.807548	0.138787	5.81862	5.9337e-09	7.58373e-07	UP
130	MOXD1	726.563	-3.50812	0.603391	-5.81401	6.0995e-09	7.73613e-07	DOWN
131	GPR171	118.279	-2.90645	0.500037	-5.81247	6.15595e-09	7.74856e-07	DOWN
132	SOX10	34.5503	-4.41751	0.760522	-5.80852	6.30273e-09	7.87367e-07	DOWN
133	EDNRA	616.325	-2.59165	0.44771	-5.78869	7.09391e-09	8.79592e-07	DOWN
134	ADH7	165.702	5.01542	0.867665	5.78037	7.45382e-09	9.17372e-07	UP
135	OLFML1	273.919	-3.1003	0.536648	-5.77716	7.59731e-09	9.28156e-07	DOWN
136	ADCY5	556.496	-2.85578	0.494555	-5.77444	7.72111e-09	9.36396e-07	DOWN
137	ABCB1	379.928	-2.3024	0.399171	-5.76795	8.02401e-09	9.66079e-07	DOWN
138	TRIM61	16.9995	-3.83693	0.668326	-5.7411	9.40617e-09	1.12434e-06	DOWN
139	GAS6	1204.8	-2.32374	0.405935	-5.72442	1.03786e-08	1.22927e-06	DOWN
140	HSPB2	33.1405	-3.18126	0.55582	-5.72355	1.0432e-08	1.22927e-06	DOWN
141	EDIL3	854.657	-2.4445	0.429146	-5.69618	1.22518e-08	1.43355e-06	DOWN
142	CD1D	81.0339	-2.49775	0.438696	-5.6936	1.24392e-08	1.4453e-06	DOWN
143	COL13A1	244.519	-2.54874	0.447769	-5.69208	1.25503e-08	1.44807e-06	DOWN
144	CRH	1339.54	6.38495	1.12251	5.68809	1.28469e-08	1.47208e-06	UP
145	CAV1	2235.75	-2.22052	0.390462	-5.6869	1.29367e-08	1.47222e-06	DOWN
146	DSG3	312.739	-4.57477	0.805258	-5.68113	1.33811e-08	1.51243e-06	DOWN
147	CSGALNACT1	822.459	-2.01918	0.355606	-5.67813	1.36176e-08	1.52875e-06	DOWN
148	PRAC1	58.3053	-5.51641	0.972328	-5.67341	1.39984e-08	1.56096e-06	DOWN
149	ZNF81	379.896	1.4906	0.262987	5.66796	1.44512e-08	1.60071e-06	UP
150	ACTC1	73.0145	-6.537	1.15408	-5.66427	1.4765e-08	1.62464e-06	DOWN
151	DMRTA2	44.5283	4.86925	0.860756	5.65695	1.54084e-08	1.68428e-06	UP
152	JAM3	153.422	-2.2814	0.403768	-5.65026	1.60204e-08	1.73974e-06	DOWN
153	VCX	63.7903	5.21558	0.92539	5.63609	1.73957e-08	1.87681e-06	UP
154	RNF213	14849.1	1.38704	0.24644	5.62832	1.81969e-08	1.94431e-06	UP
155	PLPP3	2360.17	-1.51987	0.270119	-5.62667	1.83723e-08	1.94431e-06	DOWN
156	ADAM33	674.381	-3.54558	0.630022	-5.62771	1.82614e-08	1.94431e-06	DOWN
157	SALL1	162.345	-2.89879	0.516117	-5.61653	1.94831e-08	2.04881e-06	DOWN
158	JAML	560.229	-2.75894	0.491612	-5.61203	1.99969e-08	2.07656e-06	DOWN
159	SLC25A15	396.453	1.00449	0.178987	5.61208	1.99912e-08	2.07656e-06	UP
160	TPST2	1137.93	-0.848163	0.151456	-5.60006	2.14282e-08	2.21136e-06	DOWN
161	LILRB1	164.038	-2.38603	0.426317	-5.59684	2.18291e-08	2.22509e-06	DOWN
162	RUNX1T1	121.639	-2.88289	0.515081	-5.59696	2.18146e-08	2.22509e-06	DOWN
163	KDM3A	3355.97	1.05291	0.188421	5.5881	2.29573e-08	2.32582e-06	UP
164	AOAH	173.208	-2.35451	0.421901	-5.58072	2.39526e-08	2.41195e-06	DOWN
165	EPB41L3	821.746	-2.54216	0.455715	-5.5784	2.42737e-08	2.41501e-06	DOWN
166	HIF3A	246.187	-4.08182	0.731712	-5.57846	2.42656e-08	2.41501e-06	DOWN
167	TMEM196	7.41338	-5.92775	1.06358	-5.57341	2.49807e-08	2.47056e-06	DOWN
168	SCN7A	122.396	-5.00974	0.900144	-5.56549	2.61423e-08	2.57015e-06	DOWN
169	NRXN1	102.471	-4.53137	0.814441	-5.56378	2.63998e-08	2.58019e-06	DOWN
170	STXBP6	194.292	-3.35624	0.603434	-5.5619	2.66853e-08	2.59284e-06	DOWN
171	A2M	27427	-3.09201	0.556056	-5.56062	2.68823e-08	2.59578e-06	DOWN
172	TNC	1319.47	-2.74133	0.493075	-5.55967	2.70279e-08	2.59578e-06	DOWN
173	ZNF141	1555.8	0.771297	0.138766	5.55824	2.72507e-08	2.60212e-06	UP
174	SCARA5	229.875	-3.18009	0.572446	-5.55527	2.77177e-08	2.6316e-06	DOWN
175	TET3	2835.78	0.936355	0.168628	5.55278	2.81169e-08	2.65433e-06	UP
176	JAM2	362.779	-2.51316	0.45274	-5.551	2.84042e-08	2.6663e-06	DOWN
177	MMP2	5167.74	-1.46154	0.263381	-5.54914	2.87078e-08	2.67967e-06	DOWN
178	SCML4	62.758	-2.70769	0.488117	-5.54723	2.90237e-08	2.69402e-06	DOWN
179	ASPA	384.999	-3.04075	0.548674	-5.542	2.99032e-08	2.76023e-06	DOWN
180	FAS	601.513	-1.4337	0.259677	-5.52109	3.36902e-08	3.09262e-06	DOWN
181	ADAMTS15	218.242	-3.02547	0.548148	-5.51944	3.4009e-08	3.10472e-06	DOWN
182	SUSD6	1917.14	-0.806695	0.146181	-5.51846	3.41985e-08	3.10496e-06	DOWN
183	FAM107A	1045.89	-3.99969	0.725326	-5.51434	3.50085e-08	3.16123e-06	DOWN
184	BMP4	707.547	-2.31255	0.419491	-5.51275	3.53273e-08	3.17277e-06	DOWN
185	EPHA3	353.025	-2.59003	0.470048	-5.51014	3.58557e-08	3.20292e-06	DOWN
186	DOK6	115.352	-2.24188	0.407209	-5.50548	3.68166e-08	3.27117e-06	DOWN
187	PALD1	293.772	-1.83187	0.332816	-5.50414	3.70969e-08	3.27853e-06	DOWN
188	GPR183	384.296	-2.83732	0.515594	-5.50302	3.73349e-08	3.28211e-06	DOWN
189	PDLIM3	545.477	-3.27721	0.595851	-5.50005	3.7968e-08	3.30282e-06	DOWN
190	ZNF573	108.459	1.65716	0.301266	5.50066	3.78372e-08	3.30282e-06	UP
191	IL7R	1102.44	-2.66297	0.485625	-5.4836	4.16768e-08	3.60656e-06	DOWN
192	RARRES2	885.647	-2.60598	0.475435	-5.48126	4.22305e-08	3.63554e-06	DOWN
193	HLF	253.576	-3.18749	0.581871	-5.478	4.30165e-08	3.66522e-06	DOWN
194	HAAO	244.071	-2.84494	0.519279	-5.47864	4.28607e-08	3.66522e-06	DOWN
195	MYH11	8143.96	-3.88617	0.710234	-5.47168	4.45799e-08	3.77906e-06	DOWN
196	ADAMTS8	155.755	-2.94568	0.538804	-5.46707	4.57525e-08	3.85877e-06	DOWN
197	NEGR1	153.51	-3.18568	0.583283	-5.46163	4.71783e-08	3.95892e-06	DOWN
198	DUSP26	22.0024	-3.76291	0.689485	-5.45757	4.82699e-08	4.03017e-06	DOWN
199	EDAR	184.44	-2.46377	0.452077	-5.4499	5.03995e-08	4.18694e-06	DOWN
200	VCAM1	713.125	-2.60986	0.480808	-5.42808	5.69642e-08	4.70875e-06	DOWN
201	LMOD1	1161.59	-3.38932	0.625099	-5.42206	5.89177e-08	4.84613e-06	DOWN
202	AFAP1L2	900.801	-1.37732	0.254157	-5.41918	5.98729e-08	4.90044e-06	DOWN
203	SMOC2	1047.15	-3.19705	0.590247	-5.41647	6.0788e-08	4.95095e-06	DOWN
204	TAOK1	4348.39	1.00086	0.184907	5.41276	6.2061e-08	5.00555e-06	UP
205	CD48	317.204	-2.47881	0.457914	-5.41327	6.18833e-08	5.00555e-06	DOWN
206	CRY2	1015.72	-0.936997	0.173203	-5.40981	6.30914e-08	5.05113e-06	DOWN
207	PTH1R	58.5303	-3.11226	0.575342	-5.40941	6.32341e-08	5.05113e-06	DOWN
208	HEPH	260.31	-2.37963	0.440595	-5.40094	6.62917e-08	5.27003e-06	DOWN
209	FBLN5	1016.14	-3.05752	0.566226	-5.39983	6.67047e-08	5.27762e-06	DOWN
210	TASOR	3852.29	0.514657	0.0954653	5.39104	7.00529e-08	5.47527e-06	UP
211	COL14A1	1700.6	-3.2725	0.607099	-5.39039	7.03055e-08	5.47527e-06	DOWN
212	GLIPR1	570.022	-1.7754	0.329397	-5.38984	7.05211e-08	5.47527e-06	DOWN
213	TAGAP	249.493	-2.16997	0.402522	-5.39095	7.0087e-08	5.47527e-06	DOWN
214	TACR1	73.3608	-3.14856	0.584944	-5.38268	7.33859e-08	5.6712e-06	DOWN
215	TGFBI	3419.7	-1.87874	0.349095	-5.38173	7.37719e-08	5.67463e-06	DOWN
216	CDC42EP2	488.975	-2.15761	0.401157	-5.37846	7.51241e-08	5.74467e-06	DOWN
217	NCAM1	234.937	-3.764	0.699906	-5.37787	7.53739e-08	5.74467e-06	DOWN
218	SPARCL1	5078.58	-2.50368	0.466167	-5.37078	7.83988e-08	5.8941e-06	DOWN
219	LIMD1	2085.26	0.893192	0.166274	5.37182	7.79445e-08	5.8941e-06	UP
220	FGL2	1048.11	-2.4882	0.463248	-5.3712	7.82156e-08	5.8941e-06	DOWN
221	ARL4C	1258.93	-1.45673	0.271517	-5.36517	8.08711e-08	6.05258e-06	DOWN
222	RGS2	1677.95	-2.71247	0.505717	-5.36362	8.15719e-08	6.07766e-06	DOWN
223	RHOH	133.309	-2.45997	0.458715	-5.36274	8.1971e-08	6.08013e-06	DOWN
224	ABI3BP	739.962	-2.92803	0.546343	-5.35933	8.35309e-08	6.16829e-06	DOWN
225	PTCD3	3510.76	0.579489	0.108352	5.34821	8.88282e-08	6.49355e-06	UP
226	BIN1	641.87	-2.33391	0.436311	-5.34919	8.83467e-08	6.49355e-06	DOWN
227	FCRL6	43.963	-2.77784	0.519451	-5.34764	8.9108e-08	6.49355e-06	DOWN
228	ZFC3H1	3340.22	0.94947	0.1777	5.34309	9.13744e-08	6.62963e-06	UP
229	CLEC9A	31.986	-3.42145	0.640829	-5.3391	9.3411e-08	6.74793e-06	DOWN
230	GIMAP1	124.777	-2.01991	0.378383	-5.33828	9.3835e-08	6.74922e-06	DOWN
231	FAIM2	62.7904	-4.74528	0.890059	-5.33142	9.74458e-08	6.97871e-06	DOWN
232	ADAMTS5	238.699	-2.2019	0.413186	-5.32907	9.87147e-08	7.03925e-06	DOWN
233	LRRC8A	2391.78	-1.23334	0.231729	-5.32234	1.02439e-07	7.24267e-06	DOWN
234	ITGAL	677.159	-2.23164	0.419259	-5.32282	1.02169e-07	7.24267e-06	DOWN
235	RHOJ	400.389	-2.32839	0.438153	-5.31409	1.0719e-07	7.51464e-06	DOWN
236	SETD2	3296.23	0.659949	0.12432	5.30848	1.10544e-07	7.68486e-06	UP
237	CPXM1	312.124	-3.05678	0.575774	-5.309	1.10226e-07	7.68486e-06	DOWN
238	HSPB6	827.143	-4.33168	0.816243	-5.30686	1.11531e-07	7.72117e-06	DOWN
239	MYLK	2333.62	-2.92101	0.551063	-5.30068	1.15369e-07	7.95379e-06	DOWN
240	MT1M	46.698	-4.11595	0.776712	-5.2992	1.16309e-07	7.98546e-06	DOWN
241	GVQW3	313.382	1.46456	0.276492	5.29693	1.17766e-07	8.05218e-06	UP
242	TGFB3	625.761	-2.46482	0.465794	-5.29165	1.21218e-07	8.25422e-06	DOWN
243	ACKR4	235.257	-2.69	0.508887	-5.28604	1.24991e-07	8.47642e-06	DOWN
244	CEP295	859.244	0.777675	0.147211	5.28273	1.27275e-07	8.59625e-06	UP
245	PDLIM2	221.378	-1.4711	0.278579	-5.28074	1.28661e-07	8.65464e-06	DOWN
246	PRR5L	286.799	-1.99311	0.3777	-5.27698	1.31328e-07	8.79845e-06	DOWN
247	CCBE1	41.2723	-3.62934	0.690132	-5.25891	1.44914e-07	9.66966e-06	DOWN
248	MSC	114.814	-2.94519	0.561322	-5.24688	1.54698e-07	1.02813e-05	DOWN
249	CCR2	93.5192	-3.07356	0.585993	-5.24504	1.5625e-07	1.0302e-05	DOWN
250	RIMBP2	21.2429	-4.30812	0.82127	-5.24569	1.55701e-07	1.0302e-05	DOWN
251	BOD1L1	2247.44	0.655768	0.125178	5.23869	1.61718e-07	1.06204e-05	UP
252	FHL1	1961.15	-3.10897	0.594132	-5.23279	1.66968e-07	1.08791e-05	DOWN
253	PDE4B	237.484	-2.20424	0.421231	-5.23285	1.66918e-07	1.08791e-05	DOWN
254	B3GALT2	68.3783	-3.37954	0.646354	-5.22862	1.7078e-07	1.1084e-05	DOWN
255	INMT	167.249	-2.63034	0.50314	-5.22784	1.71506e-07	1.10878e-05	DOWN
256	SGCD	65.4152	-3.98458	0.76277	-5.22383	1.75261e-07	1.12867e-05	DOWN
257	MTHFR	1149.97	-0.770071	0.147602	-5.21721	1.81642e-07	1.16524e-05	DOWN
258	DLG2	159.274	-2.20807	0.423576	-5.21292	1.85891e-07	1.18791e-05	DOWN
259	ATAD2B	1141.68	0.723611	0.138872	5.21064	1.88191e-07	1.195e-05	UP
260	KLRD1	131.123	-1.85573	0.35616	-5.2104	1.88438e-07	1.195e-05	DOWN
261	ISLR	443.182	-3.3565	0.645114	-5.20296	1.96144e-07	1.23914e-05	DOWN
262	FGFR1	1029.49	-2.61676	0.503205	-5.20019	1.99086e-07	1.25296e-05	DOWN
263	CYB5R3	3297.04	-1.01974	0.196219	-5.19695	2.02581e-07	1.26296e-05	DOWN
264	SIKE1	1814.93	0.589678	0.113488	5.19595	2.03678e-07	1.26296e-05	UP
265	GNG11	608.898	-2.27767	0.438258	-5.1971	2.02417e-07	1.26296e-05	DOWN
266	MYO1F	489.781	-1.89025	0.363796	-5.19592	2.03715e-07	1.26296e-05	DOWN
267	IL18RAP	74.8982	-2.01213	0.38766	-5.19045	2.09789e-07	1.29578e-05	DOWN
268	CNN3	3694.66	-1.4397	0.277554	-5.18709	2.13602e-07	1.3e-05	DOWN
269	YEATS2	1987.63	0.868329	0.167381	5.18774	2.12866e-07	1.3e-05	UP
270	TMEM176B	1117.28	-2.50566	0.48292	-5.18856	2.11931e-07	1.3e-05	DOWN
271	TREH	21.3899	-3.40709	0.656756	-5.18775	2.12847e-07	1.3e-05	DOWN
272	WNT4	187.625	-2.01694	0.388963	-5.18542	2.15533e-07	1.30696e-05	DOWN
273	POSTN	1444.58	-2.9511	0.569557	-5.18141	2.2022e-07	1.32571e-05	DOWN
274	CPVL	428.018	-2.56502	0.494991	-5.18195	2.19583e-07	1.32571e-05	DOWN
275	RNASE4	740.407	-2.14276	0.413912	-5.17684	2.25678e-07	1.35107e-05	DOWN
276	HDC	55.1639	-2.88158	0.556664	-5.17652	2.26059e-07	1.35107e-05	DOWN
277	TRAF3IP3	120.188	-1.91177	0.369402	-5.17532	2.27526e-07	1.35496e-05	DOWN
278	SMIM3	656.236	-2.24969	0.434776	-5.17438	2.28669e-07	1.35691e-05	DOWN
279	ANPEP	521.557	-2.37903	0.459912	-5.17279	2.30628e-07	1.36366e-05	DOWN
280	TLX3	14.3758	6.34633	1.22791	5.16841	2.361e-07	1.39106e-05	UP
281	MASP1	61.9689	-2.99972	0.580629	-5.16633	2.38733e-07	1.40161e-05	DOWN
282	AFF3	229.835	-2.98704	0.578641	-5.16216	2.44112e-07	1.42814e-05	DOWN
283	EVA1C	352.823	-2.1505	0.416944	-5.15776	2.49922e-07	1.457e-05	DOWN
284	KCNMB1	181.275	-3.24803	0.629818	-5.15709	2.50817e-07	1.4571e-05	DOWN
285	GYPC	295.83	-2.5134	0.487508	-5.15559	2.52829e-07	1.46368e-05	DOWN
286	RASL12	230.325	-2.85986	0.555062	-5.15234	2.57262e-07	1.48417e-05	DOWN
287	GFRA1	423.419	-2.72266	0.528538	-5.1513	2.58681e-07	1.48719e-05	DOWN
288	GIMAP8	393.474	-1.77764	0.345454	-5.14581	2.66375e-07	1.52614e-05	DOWN
289	CCL21	54.7193	-5.72012	1.11191	-5.14438	2.68399e-07	1.53246e-05	DOWN
290	CD200	343.37	-2.07884	0.404595	-5.13807	2.77581e-07	1.57946e-05	DOWN
291	COLGALT2	151.424	-3.06593	0.597035	-5.13526	2.81749e-07	1.5977e-05	DOWN
292	NTF3	61.3569	-2.70903	0.528445	-5.12641	2.9532e-07	1.66896e-05	DOWN
293	MRPS25	3012.89	0.794926	0.155107	5.12501	2.97523e-07	1.67571e-05	UP
294	CLDN5	310.746	-2.57644	0.502866	-5.12351	2.99906e-07	1.68343e-05	DOWN
295	SERPINB11	327.994	-4.81921	0.9414	-5.11919	3.06852e-07	1.71662e-05	DOWN
296	GSN	8043.7	-1.69804	0.331957	-5.11525	3.13326e-07	1.74695e-05	DOWN
297	QPRT	730.588	-2.80509	0.549331	-5.10638	3.28391e-07	1.82482e-05	DOWN
298	COX7A1	130.676	-2.51725	0.493148	-5.10446	3.3174e-07	1.83322e-05	DOWN
299	CXCR3	37.2388	-2.70468	0.529888	-5.10425	3.32109e-07	1.83322e-05	DOWN
300	SYNE3	260.435	-1.80609	0.353978	-5.10226	3.35622e-07	1.84647e-05	DOWN
301	EVI2A	222.711	-2.18637	0.428634	-5.10079	3.38233e-07	1.8547e-05	DOWN
302	PCDHB13	209.827	2.19982	0.431529	5.09773	3.43747e-07	1.87873e-05	UP
303	ADH1B	507.407	-3.9115	0.769745	-5.08156	3.74356e-07	2.03932e-05	DOWN
304	RSF1	1294.09	0.686691	0.135329	5.07422	3.89081e-07	2.11261e-05	UP
305	PROM1	657.301	-2.93135	0.578172	-5.07002	3.97767e-07	2.15274e-05	DOWN
306	THEMIS2	258.004	-1.91823	0.378802	-5.06395	4.10658e-07	2.21529e-05	DOWN
307	PMP22	1386.55	-2.64028	0.521912	-5.05886	4.21777e-07	2.2679e-05	DOWN
308	GIMAP7	253.837	-1.99323	0.394471	-5.05292	4.35114e-07	2.33207e-05	DOWN
309	MSLN	62.6365	-4.58847	0.908292	-5.05176	4.37747e-07	2.33864e-05	DOWN
310	TNFAIP8L3	79.3677	-2.604	0.515585	-5.05058	4.40473e-07	2.34566e-05	DOWN
311	ZMYM2	5766.5	0.595121	0.117858	5.04949	4.42989e-07	2.34636e-05	UP
312	EFCC1	131.747	-2.50006	0.495131	-5.0493	4.43428e-07	2.34636e-05	DOWN
313	GPR55	40.1616	-3.03178	0.600622	-5.04774	4.47063e-07	2.35808e-05	DOWN
314	PDGFD	974.403	-2.37559	0.470908	-5.04471	4.54199e-07	2.38814e-05	DOWN
315	RNF182	66.8557	2.81033	0.557201	5.04366	4.56718e-07	2.39381e-05	UP
316	SLC30A4	130.885	-1.68903	0.335062	-5.04095	4.63215e-07	2.40836e-05	DOWN
317	MT1A	22.4389	-5.13646	1.019	-5.0407	4.63843e-07	2.40836e-05	DOWN
318	GASK1B	1237.73	-1.52097	0.301917	-5.03771	4.71132e-07	2.416e-05	DOWN
319	REN	1061.31	-4.19805	0.83325	-5.03816	4.70016e-07	2.416e-05	DOWN
320	ARHGAP45	617.339	-1.51793	0.301283	-5.0382	4.69919e-07	2.416e-05	DOWN
321	RCSD1	545.381	-2.15678	0.428014	-5.03903	4.67889e-07	2.416e-05	DOWN
322	CYTIP	285.084	-2.19277	0.435629	-5.03357	4.81419e-07	2.46116e-05	DOWN
323	TSLP	135.473	-2.40751	0.478431	-5.03209	4.85166e-07	2.47271e-05	DOWN
324	CCL4	275.675	-2.98006	0.592445	-5.0301	4.90219e-07	2.49082e-05	DOWN
325	BDKRB1	44.4012	-2.87804	0.572587	-5.02637	4.99839e-07	2.53196e-05	DOWN
326	CD226	112.328	-2.07966	0.413837	-5.02532	5.02601e-07	2.53821e-05	DOWN
327	PLN	82.2199	-4.04396	0.805224	-5.02215	5.1095e-07	2.57256e-05	DOWN
328	TPR	6871.05	0.855167	0.170369	5.01951	5.18038e-07	2.60036e-05	UP
329	CCDC8	148.116	-2.80289	0.558776	-5.01612	5.27242e-07	2.63859e-05	DOWN
330	AXL	1114.7	-1.92425	0.38472	-5.00169	5.68287e-07	2.83546e-05	DOWN
331	CLEC10A	219.103	-3.24728	0.649451	-5.00004	5.73178e-07	2.8513e-05	DOWN
332	RGS1	1695.68	-2.20695	0.441849	-4.99482	5.88916e-07	2.92085e-05	DOWN
333	SMPD1	722.209	-1.02923	0.20614	-4.9929	5.94794e-07	2.94122e-05	DOWN
334	IL18	882.042	-1.6568	0.332059	-4.98947	6.05447e-07	2.97619e-05	DOWN
335	TAC3	272.871	-4.39757	0.881273	-4.99002	6.03723e-07	2.97619e-05	DOWN
336	ZNF852	167.253	1.01835	0.20419	4.98727	6.12383e-07	3.0014e-05	UP
337	KCNMB3	163.472	1.18632	0.238069	4.98309	6.25758e-07	3.05793e-05	UP
338	VSTM2A	69.0315	-3.93736	0.790321	-4.98198	6.2936e-07	3.06651e-05	DOWN
339	GPIHBP1	53.9322	-3.25948	0.655434	-4.97301	6.59227e-07	3.20265e-05	DOWN
340	TNS2	1580.81	-1.8823	0.378599	-4.97173	6.63568e-07	3.21434e-05	DOWN
341	ARHGAP9	353.551	-1.95796	0.393981	-4.96969	6.70612e-07	3.23902e-05	DOWN
342	C1S	5880.51	-2.54187	0.511776	-4.96677	6.80772e-07	3.27856e-05	DOWN
343	FGF7	392.155	-3.9577	0.79695	-4.96606	6.83283e-07	3.28007e-05	DOWN
344	RBP4	110.709	-3.81657	0.768608	-4.96556	6.85035e-07	3.28007e-05	DOWN
345	DDR2	988.096	-2.18964	0.441806	-4.95612	7.1916e-07	3.43358e-05	DOWN
346	CCL16	7.8461	-2.7933	0.563764	-4.95473	7.24312e-07	3.44827e-05	DOWN
347	GXYLT1	1554.48	0.737452	0.149006	4.94913	7.45478e-07	3.53889e-05	UP
348	MYADM	1607.26	-2.56393	0.518727	-4.94273	7.70365e-07	3.64661e-05	DOWN
349	CCL5	710.877	-2.25175	0.455771	-4.94052	7.79156e-07	3.67775e-05	DOWN
350	LIMS2	448.543	-2.32654	0.471055	-4.93899	7.85268e-07	3.68566e-05	DOWN
351	HMGCLL1	46.0243	-3.54144	0.717015	-4.93913	7.847e-07	3.68566e-05	DOWN
352	BNC2	106.327	-2.50599	0.507812	-4.93488	8.02001e-07	3.75359e-05	DOWN
353	IRS4	17.2788	3.65152	0.740673	4.93	8.22297e-07	3.83777e-05	UP
354	SHPRH	394.767	1.05721	0.214896	4.91965	8.66986e-07	4.03501e-05	UP
355	FBXO41	1087.79	1.13468	0.230753	4.91728	8.77549e-07	4.07276e-05	UP
356	ITK	231.152	-2.18858	0.445287	-4.915	8.87837e-07	4.10903e-05	DOWN
357	MGA	2094.83	0.755562	0.153782	4.91319	8.9607e-07	4.13561e-05	UP
358	SELENOP	954.147	-1.78758	0.363992	-4.91105	9.05898e-07	4.16939e-05	DOWN
359	MAP1B	858.001	-2.01482	0.410339	-4.91012	9.10211e-07	4.17767e-05	DOWN
360	CD5	121.651	-2.30159	0.469007	-4.90736	9.23086e-07	4.22509e-05	DOWN
361	RTN4	15592.1	-0.971635	0.198033	-4.90644	9.27461e-07	4.23345e-05	DOWN
362	LHFPL6	819.023	-2.2834	0.465741	-4.90272	9.45172e-07	4.30247e-05	DOWN
363	TCF21	374.625	-2.25411	0.460384	-4.89616	9.77285e-07	4.4365e-05	DOWN
364	U2SURP	6340.42	0.573611	0.117193	4.89458	9.85172e-07	4.45798e-05	UP
365	EPHX1	3080.38	-1.14558	0.234071	-4.89414	9.87382e-07	4.45798e-05	DOWN
366	CSF1R	590.497	-1.8656	0.381394	-4.89154	1.00048e-06	4.50489e-05	DOWN
367	CXCR4	1699.97	-2.13476	0.436637	-4.88911	1.01292e-06	4.54858e-05	DOWN
368	FAM43A	163.865	-1.6638	0.340562	-4.88544	1.03196e-06	4.62158e-05	DOWN
369	ATP1B2	160.307	-3.0887	0.632342	-4.88453	1.03675e-06	4.63052e-05	DOWN
370	CLEC11A	293.974	-2.60204	0.533611	-4.87628	1.08103e-06	4.81536e-05	DOWN
371	PPP1R16B	293.457	-1.89742	0.389227	-4.87483	1.08901e-06	4.83793e-05	DOWN
372	EVI2B	464.644	-2.27484	0.466809	-4.87317	1.09821e-06	4.86582e-05	DOWN
373	PEAK3	14.6445	-2.32644	0.477481	-4.87232	1.10297e-06	4.8739e-05	DOWN
374	ADCY9	608.258	-1.25636	0.258095	-4.86784	1.12826e-06	4.96743e-05	DOWN
375	LCN6	17.8387	-4.61368	0.947853	-4.86751	1.13012e-06	4.96743e-05	DOWN
376	HDAC9	197.881	-1.91132	0.392936	-4.8642	1.14923e-06	5.03814e-05	DOWN
377	GATA5	42.23	-4.07786	0.838532	-4.86309	1.15565e-06	5.05293e-05	DOWN
378	KDM5B	4930.93	0.807927	0.166176	4.86189	1.16273e-06	5.07055e-05	UP
379	FAT1	10532.5	1.34388	0.276574	4.85904	1.17956e-06	5.13045e-05	UP
380	NTRK3	422.219	-4.07888	0.839876	-4.85652	1.19464e-06	5.1825e-05	DOWN
381	PRAM1	57.0872	-1.98061	0.408235	-4.85165	1.2244e-06	5.29777e-05	DOWN
382	MPEG1	639.78	-2.35526	0.485978	-4.84643	1.25701e-06	5.42472e-05	DOWN
383	APOD	596.945	-3.11753	0.643971	-4.8411	1.2912e-06	5.55783e-05	DOWN
384	IGDCC4	258.473	-2.41713	0.499444	-4.83965	1.30068e-06	5.58418e-05	DOWN
385	FOSL1	1451.6	-3.01436	0.622943	-4.8389	1.30559e-06	5.59082e-05	DOWN
386	CCDC69	1620.07	-1.68578	0.348949	-4.83102	1.35832e-06	5.80167e-05	DOWN
387	LRRC3B	56.0937	-4.53358	0.938549	-4.83042	1.36248e-06	5.80452e-05	DOWN
388	ECRG4	68.743	-4.51475	0.935	-4.82861	1.3749e-06	5.84244e-05	DOWN
389	IL10RA	467.965	-1.86154	0.385608	-4.82755	1.38223e-06	5.85862e-05	DOWN
390	RNF169	567.36	1.17513	0.243563	4.82476	1.40175e-06	5.92621e-05	UP
391	CD6	247.065	-2.22038	0.460481	-4.82188	1.42214e-06	5.99718e-05	DOWN
392	ANXA1	7825.53	-1.94294	0.403199	-4.81882	1.44411e-06	6.07441e-05	DOWN
393	DNASE1L3	71.1853	-2.7353	0.567718	-4.81806	1.44959e-06	6.08205e-05	DOWN
394	GZMH	75.8243	-2.31329	0.480621	-4.81313	1.48581e-06	6.21832e-05	DOWN
395	CCDC178	20.8659	-3.38565	0.704438	-4.80617	1.53849e-06	6.42262e-05	DOWN
396	CLEC3B	186.534	-2.4991	0.520212	-4.80401	1.55519e-06	6.46662e-05	DOWN
397	MYL3	12.6533	-4.44054	0.92438	-4.8038	1.55682e-06	6.46662e-05	DOWN
398	KLHDC7B	362.942	3.18922	0.664255	4.8012	1.57718e-06	6.53488e-05	UP
399	P2RX1	89.4754	-3.25598	0.678782	-4.7968	1.61219e-06	6.6633e-05	DOWN
400	ZNF605	1236.92	0.739168	0.154248	4.79208	1.6506e-06	6.79639e-05	UP
401	KIAA1755	44.3611	-3.72202	0.776742	-4.79184	1.65257e-06	6.79639e-05	DOWN
402	CHN1	479.462	-1.89647	0.395928	-4.78993	1.66842e-06	6.81099e-05	DOWN
403	RAB37	157.99	-2.30532	0.481261	-4.79016	1.66646e-06	6.81099e-05	DOWN
404	OXER1	90.4608	-2.51561	0.525156	-4.79021	1.66605e-06	6.81099e-05	DOWN
405	IGF1	137.938	-3.10198	0.648104	-4.78623	1.69944e-06	6.92063e-05	DOWN
406	PLAC9	235.988	-2.08614	0.436328	-4.78112	1.74318e-06	7.08139e-05	DOWN
407	HIVEP2	2135.29	0.913484	0.191147	4.77896	1.76206e-06	7.14063e-05	UP
408	SPN	262.069	-2.13462	0.446851	-4.77702	1.77909e-06	7.1921e-05	DOWN
409	ZNF521	129.921	-2.14289	0.449196	-4.77049	1.83777e-06	7.41131e-05	DOWN
410	ZNF221	36.5579	1.33236	0.279329	4.76985	1.84363e-06	7.41694e-05	UP
411	ZEB2	814.713	-1.8155	0.380705	-4.76878	1.85344e-06	7.42901e-05	DOWN
412	SLA	516.951	-1.98403	0.416065	-4.76855	1.85558e-06	7.42901e-05	DOWN
413	GZMK	105.705	-2.68463	0.563214	-4.76662	1.8734e-06	7.48233e-05	DOWN
414	TNFSF14	72.6871	-2.52564	0.530309	-4.76259	1.91123e-06	7.59692e-05	DOWN
415	KLHL33	14.4703	-3.91171	0.821325	-4.76268	1.91034e-06	7.59692e-05	DOWN
416	CKAP5	2696.46	0.631579	0.132658	4.76095	1.92688e-06	7.64082e-05	UP
417	ANO4	110.305	-2.77729	0.583554	-4.75927	1.94298e-06	7.66807e-05	DOWN
418	LRRC2	24.5874	-2.91085	0.61157	-4.75964	1.93943e-06	7.66807e-05	DOWN
419	RBP1	241.124	-2.61312	0.549316	-4.75705	1.96445e-06	7.71895e-05	DOWN
420	LY9	57.5684	-2.68538	0.564515	-4.75697	1.96516e-06	7.71895e-05	DOWN
421	VIPR2	163.177	-3.59218	0.755306	-4.75592	1.97544e-06	7.741e-05	DOWN
422	FHAD1	464.911	2.40344	0.505612	4.75352	1.9991e-06	7.81532e-05	UP
423	NSD1	2979.1	0.70879	0.149188	4.75098	2.02437e-06	7.8955e-05	UP
424	ELN	578.682	-2.86652	0.603546	-4.74947	2.03955e-06	7.93609e-05	DOWN
425	CLDN11	206.724	-2.29483	0.484031	-4.74108	2.12577e-06	8.25227e-05	DOWN
426	PTGDS	996.871	-3.66733	0.773841	-4.73913	2.14641e-06	8.31296e-05	DOWN
427	HORMAD1	92.4938	4.28479	0.904243	4.73854	2.15264e-06	8.31771e-05	UP
428	ACTA2	3034.79	-3.13499	0.661995	-4.73567	2.18334e-06	8.40831e-05	DOWN
429	LILRA1	25.4692	-2.81515	0.594491	-4.7354	2.18621e-06	8.40831e-05	DOWN
430	SLAMF7	639.849	-2.07176	0.438022	-4.7298	2.24744e-06	8.57051e-05	DOWN
431	USP37	240.308	1.14042	0.241121	4.72965	2.24902e-06	8.57051e-05	UP
432	PCDHB9	90.8431	2.09375	0.442595	4.73063	2.23827e-06	8.57051e-05	UP
433	TMEM255A	41.6471	-3.12379	0.660405	-4.73011	2.24403e-06	8.57051e-05	DOWN
434	PLK2	2114.3	-1.33638	0.282795	-4.72563	2.29408e-06	8.7206e-05	DOWN
435	HBEGF	1555.96	-2.09301	0.443303	-4.7214	2.34232e-06	8.86508e-05	DOWN
436	FAR2	639.672	1.55946	0.330449	4.71922	2.36749e-06	8.92888e-05	UP
437	TSPAN7	423.281	-2.32571	0.492887	-4.71855	2.3753e-06	8.92888e-05	DOWN
438	GFI1	103.585	-1.72043	0.364605	-4.71861	2.37465e-06	8.92888e-05	DOWN
439	HGF	165.155	-2.29568	0.48684	-4.71548	2.41141e-06	9.04414e-05	DOWN
440	AP1S3	1052.78	-1.33728	0.283973	-4.70916	2.48735e-06	9.30794e-05	DOWN
441	CST7	101.96	-2.35431	0.50005	-4.70815	2.49975e-06	9.33335e-05	DOWN
442	ANAPC1	1399.25	0.882288	0.187501	4.70552	2.53215e-06	9.39819e-05	UP
443	ATP1A2	146.867	-3.32855	0.707393	-4.70538	2.53393e-06	9.39819e-05	DOWN
444	SLAMF6	128.768	-2.21213	0.470128	-4.70537	2.53409e-06	9.39819e-05	DOWN
445	LILRB2	133.518	-2.24689	0.478037	-4.70023	2.59868e-06	9.61628e-05	DOWN
446	TMEM273	215.64	-1.96532	0.418416	-4.69704	2.63952e-06	9.74571e-05	DOWN
447	EMCN	599.599	-2.31528	0.493501	-4.69154	2.71159e-06	9.9896e-05	DOWN
448	HEATR1	1519.9	0.923023	0.197111	4.68275	2.83057e-06	0.00010359	UP
449	NLRC3	270.39	-1.51166	0.322775	-4.68332	2.82267e-06	0.00010359	DOWN
450	MEFV	37.139	-2.479	0.529345	-4.68314	2.8251e-06	0.00010359	DOWN
451	ANGPTL1	44.0644	-2.30266	0.491821	-4.68191	2.84208e-06	0.000103783	DOWN
452	TMEM156	66.6068	-2.26584	0.484368	-4.67792	2.89797e-06	0.000105592	DOWN
453	PRICKLE1	246.896	-2.17626	0.465382	-4.67629	2.92114e-06	0.000106203	DOWN
454	ISL1	94.0613	-4.1424	0.886031	-4.67523	2.93621e-06	0.000106518	DOWN
455	SLIT2	268.633	-3.29816	0.705594	-4.67431	2.94949e-06	0.000106767	DOWN
456	HMGB3	2142.28	1.31695	0.281965	4.67062	3.00297e-06	0.000108413	UP
457	ARHGAP28	410.721	-2.53986	0.543836	-4.67027	3.00811e-06	0.000108413	DOWN
458	GAREM2	234.603	1.68947	0.361783	4.66983	3.01456e-06	0.000108413	UP
459	FAM241A	1170.62	-1.28133	0.27461	-4.66599	3.07131e-06	0.000110216	DOWN
460	TNFSF8	96.9361	-2.02234	0.433923	-4.66059	3.15302e-06	0.000112904	DOWN
461	LRRC69	70.9177	1.17579	0.252357	4.65923	3.17392e-06	0.000113408	UP
462	CTSK	1301.02	-1.64045	0.352172	-4.65808	3.19176e-06	0.000113801	DOWN
463	SCN4B	273.629	-2.55531	0.548853	-4.65572	3.22856e-06	0.000114866	DOWN
464	ASH1L	3396.97	0.656852	0.141172	4.65286	3.27363e-06	0.000116221	UP
465	CCND3	1030.97	-0.721133	0.155062	-4.6506	3.30973e-06	0.000117252	DOWN
466	OLFM4	3234.17	-4.00222	0.860966	-4.64852	3.34321e-06	0.000118055	DOWN
467	PRELP	395.177	-3.22678	0.694184	-4.64831	3.34661e-06	0.000118055	DOWN
468	ANXA6	1400.37	-2.17544	0.468159	-4.6468	3.37127e-06	0.000118673	DOWN
469	NPTN	4108.1	-0.648842	0.139735	-4.64338	3.42752e-06	0.000120398	DOWN
470	RASGRF2	234.361	-1.59212	0.343316	-4.63747	3.52708e-06	0.000123634	DOWN
471	UBXN7	2322.5	0.849	0.183163	4.63521	3.56574e-06	0.000124726	UP
472	COL6A3	5603.7	-2.18471	0.471765	-4.63093	3.64033e-06	0.000127067	DOWN
473	VIM	8060.05	-2.11716	0.457367	-4.62902	3.67397e-06	0.000127973	DOWN
474	TARBP1	1852.73	0.947632	0.204902	4.6248	3.74964e-06	0.000130335	UP
475	RUNX3	276.124	-2.1799	0.471946	-4.61895	3.85682e-06	0.000133781	DOWN
476	GPAT3	318.809	-2.77632	0.601212	-4.61787	3.877e-06	0.000133922	DOWN
477	MYT1	145.803	3.35047	0.725535	4.61792	3.87598e-06	0.000133922	UP
478	PCGF3	5928.46	0.696923	0.151	4.61539	3.9235e-06	0.000135247	UP
479	PHLDA2	441.966	-1.51205	0.327742	-4.61354	3.95876e-06	0.00013618	DOWN
480	CAVIN3	277.557	-2.05075	0.444663	-4.61193	3.98952e-06	0.000136954	DOWN
481	FGF11	571.602	1.84343	0.399849	4.61032	4.02046e-06	0.000137688	UP
482	ITGA10	192.94	-1.29274	0.280424	-4.60996	4.02746e-06	0.000137688	DOWN
483	TMEM132C	207.782	-4.23968	0.919989	-4.6084	4.05771e-06	0.000138437	DOWN
484	GNG2	288.818	-1.70516	0.370141	-4.60678	4.0895e-06	0.000139098	DOWN
485	RNASE6	166.254	-2.22191	0.482336	-4.60656	4.09383e-06	0.000139098	DOWN
486	COL24A1	153.212	-1.81913	0.395003	-4.60536	4.11762e-06	0.000139621	DOWN
487	CD69	367.868	-2.4518	0.532805	-4.60168	4.19087e-06	0.000141815	DOWN
488	AGTR1	67.0991	-3.07102	0.667461	-4.60106	4.20355e-06	0.000141955	DOWN
489	GFPT2	72.8287	-3.1866	0.692658	-4.60055	4.21385e-06	0.000142014	DOWN
490	ATR	1595.53	0.541665	0.117763	4.59964	4.23223e-06	0.000142345	UP
491	RNF112	162.089	-2.11865	0.460674	-4.59902	4.24483e-06	0.000142481	DOWN
492	CHRM2	78.9195	-4.46926	0.971899	-4.59848	4.25584e-06	0.000142562	DOWN
493	SPON1	1761.18	-2.56307	0.55785	-4.59456	4.33672e-06	0.000144979	DOWN
494	ALMS1	960.785	0.895811	0.194995	4.59401	4.34803e-06	0.000145054	UP
495	IL17RB	261.477	1.1619	0.252937	4.59361	4.35644e-06	0.000145054	UP
496	FXYD6	330.24	-2.75147	0.599528	-4.58939	4.44535e-06	0.000147719	DOWN
497	VCL	5746.9	-0.795038	0.173346	-4.58643	4.50889e-06	0.000149531	DOWN
498	TCF20	2298.39	0.520192	0.113431	4.58597	4.51885e-06	0.000149563	UP
499	SLC15A2	853.727	-1.28643	0.280583	-4.58486	4.54281e-06	0.000149856	DOWN
500	SOBP	199.021	-2.22794	0.485948	-4.58473	4.54575e-06	0.000149856	DOWN
501	SHB	904.036	-0.926175	0.202369	-4.57666	4.72468e-06	0.000155447	DOWN
502	PIK3R6	49.8722	-1.8265	0.399845	-4.56803	4.92339e-06	0.000161664	DOWN
503	ACLY	4819.28	0.613782	0.134444	4.56532	4.98725e-06	0.000163438	UP
504	NTNG2	49.2356	-2.2903	0.502355	-4.55912	5.13688e-06	0.00016801	DOWN
505	STAB1	1644.36	-1.84804	0.405409	-4.55847	5.15281e-06	0.0001682	DOWN
506	COL6A2	8502.47	-2.56613	0.563105	-4.55711	5.1862e-06	0.000168857	DOWN
507	TIGD1	232.045	0.88759	0.194782	4.55683	5.19324e-06	0.000168857	UP
508	SHISAL1	121.625	-2.65237	0.582204	-4.55574	5.22023e-06	0.000169402	DOWN
509	DKK3	2103.68	-2.18438	0.479839	-4.55233	5.3056e-06	0.000171837	DOWN
510	DRAM1	1102.45	-1.15399	0.2537	-4.54863	5.39966e-06	0.000174543	DOWN
511	GDNF	62.0114	-3.27807	0.721096	-4.54595	5.46868e-06	0.000176431	DOWN
512	FDCSP	11.6301	-4.82491	1.062	-4.54322	5.54012e-06	0.00017839	DOWN
513	USP32	1182.81	0.790532	0.174123	4.54008	5.62319e-06	0.000180714	UP
514	CMTM5	4.88249	-5.51608	1.2165	-4.53439	5.77707e-06	0.000185301	DOWN
515	TP53BP1	2264.13	0.76717	0.16948	4.5266	5.99397e-06	0.000191888	UP
516	CD2	472.76	-1.98877	0.439418	-4.52592	6.01329e-06	0.000192136	DOWN
517	RAB27A	875.779	-0.899128	0.198811	-4.52252	6.11086e-06	0.000194134	DOWN
518	MRGPRF	279.51	-2.73476	0.604675	-4.52269	6.10601e-06	0.000194134	DOWN
519	SLC30A10	12.8998	4.48861	0.99244	4.5228	6.10263e-06	0.000194134	UP
520	SCIMP	73.5739	-1.80553	0.399331	-4.52139	6.14335e-06	0.000194793	DOWN
521	HSD17B6	157.191	-2.70004	0.597625	-4.51795	6.24401e-06	0.000197608	DOWN
522	PCDHB14	498.388	1.52704	0.338048	4.51723	6.26532e-06	0.000197905	UP
523	ECM1	622.722	-2.01959	0.447243	-4.51564	6.31266e-06	0.000199022	DOWN
524	P3H2	892.009	-1.86595	0.413526	-4.51229	6.4132e-06	0.000201809	DOWN
525	RANBP2	5933.72	0.641344	0.142191	4.51043	6.46952e-06	0.000202748	UP
526	ANKRD28	2460.6	0.685962	0.152097	4.51003	6.48199e-06	0.000202748	UP
527	MED1	2131.65	0.531574	0.11788	4.50947	6.49895e-06	0.000202748	UP
528	GPATCH2	1075.91	0.51477	0.114167	4.50891	6.51626e-06	0.000202748	UP
529	PLIN1	93.0158	-1.6517	0.366175	-4.51069	6.46173e-06	0.000202748	DOWN
530	NBL1	18.3952	-1.92567	0.427057	-4.50916	6.50839e-06	0.000202748	DOWN
531	MYH9	27012.1	-0.618948	0.13731	-4.50767	6.5544e-06	0.000203376	DOWN
532	RGL1	713.509	-1.47218	0.32661	-4.50746	6.56091e-06	0.000203376	DOWN
533	GPR34	189.198	-1.99006	0.44216	-4.50078	6.77058e-06	0.000209484	DOWN
534	KLRB1	166.166	-2.24952	0.499945	-4.49953	6.81047e-06	0.000210327	DOWN
535	CD53	708.25	-1.8734	0.416501	-4.49794	6.86139e-06	0.000211507	DOWN
536	MMP23B	3.54536	-4.21586	0.93775	-4.49572	6.93354e-06	0.000213335	DOWN
537	TNNT1	56.1593	3.86956	0.860871	4.49494	6.95905e-06	0.000213724	UP
538	TCEAL5	23.3876	-3.92145	0.872876	-4.49256	7.03716e-06	0.000215724	DOWN
539	FICD	236.173	-1.19258	0.26555	-4.49098	7.08948e-06	0.000216928	DOWN
540	COL6A1	7450.57	-2.23923	0.498727	-4.48989	7.12607e-06	0.000217646	DOWN
541	RAB3IP	1490.05	1.49018	0.331964	4.48897	7.15687e-06	0.000217786	UP
542	DCHS2	26.3719	-2.38203	0.530635	-4.48902	7.15522e-06	0.000217786	DOWN
543	CHDH	185.625	1.39979	0.312001	4.4865	7.24039e-06	0.000219925	UP
544	C1R	3806.58	-2.15087	0.479992	-4.48104	7.42785e-06	0.000224797	DOWN
545	RSKR	980.603	0.768131	0.171406	4.48135	7.4174e-06	0.000224797	UP
546	ZFP69	275.378	0.54305	0.121285	4.47749	7.55274e-06	0.000228161	UP
547	FOXE3	2.26795	4.24161	0.947564	4.47633	7.59363e-06	0.00022898	UP
548	SMAP2	2003.83	-1.04071	0.232871	-4.46902	7.85776e-06	0.000236516	DOWN
549	TMEM100	112.864	-2.90685	0.650643	-4.46766	7.9079e-06	0.000237595	DOWN
550	HEATR6	953.49	0.685361	0.153452	4.46629	7.95859e-06	0.000238686	UP
551	SELENOM	575.746	-2.33277	0.522489	-4.46473	8.01707e-06	0.000240007	DOWN
552	SELP	173.899	-2.56766	0.575641	-4.46052	8.17596e-06	0.000244323	DOWN
553	ACKR1	286.316	-3.31147	0.742917	-4.45739	8.29638e-06	0.000247448	DOWN
554	FAM135B	69.5651	-4.03322	0.904913	-4.45703	8.31032e-06	0.000247448	DOWN
555	ZNF652	2779.38	0.83893	0.188273	4.45592	8.35349e-06	0.000248077	UP
556	ZNF514	2100.47	1.12453	0.252379	4.45572	8.36131e-06	0.000248077	UP
557	NBPF9	98.9472	-0.861891	0.193478	-4.45474	8.39962e-06	0.00024877	DOWN
558	KIF3C	543.357	1.31763	0.295891	4.45309	8.46434e-06	0.000249932	UP
559	NDNF	438.694	-2.57558	0.578396	-4.45297	8.46894e-06	0.000249932	DOWN
560	CPSF6	4381.73	0.56299	0.126511	4.45012	8.58226e-06	0.000252827	UP
561	WIPF1	1125.38	-1.42906	0.321168	-4.44955	8.60496e-06	0.000253047	DOWN
562	ADRA2A	170.683	-2.87687	0.647681	-4.44179	8.92116e-06	0.00026142	DOWN
563	AKNA	1357.43	-1.28406	0.289196	-4.44012	8.99103e-06	0.000263003	DOWN
564	BOC	225.16	-2.45392	0.552815	-4.43895	9.03999e-06	0.000263508	DOWN
565	THEMIS	87.8814	-2.48731	0.560338	-4.43895	9.03996e-06	0.000263508	DOWN
566	CH25H	80.2219	-2.98674	0.672932	-4.4384	9.06292e-06	0.000263714	DOWN
567	HCST	55.1309	-1.91953	0.432599	-4.43719	9.11412e-06	0.00026474	DOWN
568	PTGIS	509.915	-2.59788	0.585695	-4.43556	9.18348e-06	0.000266289	DOWN
569	ASB2	157.796	-2.43201	0.548377	-4.43492	9.2108e-06	0.000266616	DOWN
570	DCLK3	103.762	-3.36877	0.760598	-4.42911	9.46211e-06	0.000272939	DOWN
571	DENND2C	667.309	-1.11255	0.251244	-4.42818	9.50335e-06	0.000273654	DOWN
572	KCNA3	152.617	-2.05231	0.463743	-4.42554	9.61994e-06	0.000276532	DOWN
573	LCP2	527.965	-1.67491	0.37917	-4.4173	9.99426e-06	0.000285317	DOWN
574	CYYR1	518.899	-1.78145	0.403279	-4.4174	9.98934e-06	0.000285317	DOWN
575	MCOLN3	130.657	-1.57534	0.356622	-4.4174	9.9897e-06	0.000285317	DOWN
576	UBASH3A	52.7354	-2.43936	0.552094	-4.41838	9.94424e-06	0.000285317	DOWN
577	TTC13	892.66	0.536145	0.121398	4.41643	1.00344e-05	0.000285971	UP
578	EHD4	3053.93	-0.800471	0.181285	-4.41553	1.00763e-05	0.000286674	DOWN
579	S1PR1	424.606	-1.87639	0.425002	-4.415	1.01008e-05	0.000286879	DOWN
580	SMG7	3574.84	0.52622	0.11938	4.40792	1.04369e-05	0.000295919	UP
581	DSTYK	1058.54	0.540545	0.122659	4.4069	1.04861e-05	0.00029681	UP
582	FYB1	533.413	-1.62737	0.369327	-4.40631	1.05148e-05	0.000297114	DOWN
583	SORCS1	190.02	-3.73113	0.847041	-4.40489	1.05837e-05	0.000298553	DOWN
584	MYL9	4789.07	-2.6333	0.598741	-4.39807	1.0922e-05	0.000307296	DOWN
585	ALOX12	192.983	1.57023	0.357041	4.39789	1.09306e-05	0.000307296	UP
586	MYO1G	206.027	-1.84134	0.418803	-4.39667	1.09924e-05	0.00030799	DOWN
587	LYVE1	116.212	-2.43551	0.553935	-4.39674	1.09888e-05	0.00030799	DOWN
588	PTPRC	1235.05	-1.85007	0.421266	-4.39168	1.12477e-05	0.000314271	DOWN
589	PKIG	948.734	-1.5584	0.354864	-4.39154	1.12548e-05	0.000314271	DOWN
590	SERPINE2	395.848	-2.22724	0.507206	-4.39119	1.12733e-05	0.000314271	DOWN
591	PTPN22	148.788	-1.8119	0.412876	-4.38848	1.14144e-05	0.000317673	DOWN
592	CCN1	2378.89	-2.01906	0.460253	-4.38686	1.15e-05	0.000318987	DOWN
593	THOC2	2892.21	0.753983	0.171865	4.38707	1.14887e-05	0.000318987	UP
594	ESM1	383.075	2.36793	0.540019	4.3849	1.1604e-05	0.000321334	UP
595	TSPAN11	460.01	-1.87944	0.428734	-4.3837	1.16678e-05	0.000322564	DOWN
596	CCR5	232.586	-2.00747	0.458298	-4.38027	1.18533e-05	0.000327148	DOWN
597	FAM228A	10.8989	-2.42565	0.553825	-4.37981	1.18785e-05	0.000327299	DOWN
598	NKTR	8352.56	0.781629	0.178527	4.37821	1.19657e-05	0.000328612	UP
599	CRTAM	47.3993	-2.53113	0.578117	-4.37824	1.19643e-05	0.000328612	DOWN
600	SH3D21	664.808	1.12918	0.258045	4.37592	1.20919e-05	0.000331529	UP
601	TCF4	1430.43	-1.48389	0.339319	-4.37315	1.22466e-05	0.000335218	DOWN
602	PTGDR	17.4236	-2.49125	0.569757	-4.37248	1.22844e-05	0.000335699	DOWN
603	HMBOX1	285.709	1.19441	0.273235	4.37139	1.23461e-05	0.000336279	UP
604	ZNF536	100.957	-3.51683	0.804461	-4.37166	1.23308e-05	0.000336279	DOWN
605	CEP192	1792.91	0.854182	0.195429	4.37081	1.23785e-05	0.00033661	UP
606	DYNC1H1	10855.3	0.725086	0.166007	4.3678	1.25505e-05	0.00034073	UP
607	OTX1	211.175	3.66548	0.839519	4.36617	1.26443e-05	0.000342716	UP
608	RAB3GAP2	2016.11	0.564504	0.129304	4.3657	1.26714e-05	0.000342892	UP
609	GPR146	87.0351	-1.98084	0.453876	-4.36428	1.27545e-05	0.000344578	DOWN
610	AEBP1	2640.9	-2.41073	0.552533	-4.36305	1.28259e-05	0.000345945	DOWN
611	GREM2	132.5	-3.28216	0.7524	-4.36225	1.2873e-05	0.000346652	DOWN
612	SLA2	78.3916	-1.98145	0.454674	-4.35795	1.31284e-05	0.000352958	DOWN
613	TIMP2	4078.96	-2.21162	0.508156	-4.35224	1.34756e-05	0.000359055	DOWN
614	LRRC58	2152.72	0.672765	0.154529	4.35365	1.33889e-05	0.000359055	UP
615	MTX3	1562.92	0.655058	0.150509	4.35227	1.34734e-05	0.000359055	UP
616	IFITM2	1108.56	-2.02269	0.464763	-4.35209	1.34846e-05	0.000359055	DOWN
617	CYTH4	242.214	-1.73665	0.399038	-4.35209	1.34848e-05	0.000359055	DOWN
618	RGS22	17.3432	-3.47713	0.798799	-4.35294	1.34322e-05	0.000359055	DOWN
619	OTULINL	957.765	-1.52639	0.350929	-4.34956	1.36413e-05	0.000362641	DOWN
620	STARD13	655.373	-1.61328	0.3711	-4.34727	1.37839e-05	0.000365263	DOWN
621	ADAMTSL2	120.479	-1.72276	0.396264	-4.34749	1.37703e-05	0.000365263	DOWN
622	GJC2	44.1907	-2.02194	0.465345	-4.34502	1.39261e-05	0.000368442	DOWN
623	CPLANE1	814.948	0.916412	0.210951	4.34419	1.39789e-05	0.000368756	UP
624	GIMAP4	520.248	-1.68235	0.387269	-4.34414	1.39823e-05	0.000368756	DOWN
625	KANK2	2097.77	-1.33065	0.306434	-4.34236	1.40959e-05	0.000371163	DOWN
626	SPON2	438.436	-1.81734	0.418594	-4.34153	1.41493e-05	0.000371979	DOWN
627	ITIH6	9.14108	3.87032	0.891692	4.34042	1.4221e-05	0.000373274	UP
628	POLG2	512.973	0.575054	0.132501	4.34	1.42482e-05	0.000373397	UP
629	UPF3B	949.655	0.558556	0.12889	4.3336	1.4669e-05	0.000383821	UP
630	TMEM176A	588.256	-2.31223	0.533814	-4.33153	1.48078e-05	0.000386352	DOWN
631	KIF27	441.516	0.775253	0.178982	4.33146	1.48123e-05	0.000386352	UP
632	MFAP5	48.9758	-4.82399	1.11474	-4.32746	1.50837e-05	0.000392816	DOWN
633	NKAPL	7.47815	-2.69157	0.62277	-4.32194	1.54662e-05	0.000402145	DOWN
634	PLEKHG4	648.567	2.16707	0.501468	4.32145	1.55009e-05	0.000402417	UP
635	DCAF17	1088.07	0.57892	0.134017	4.31974	1.56214e-05	0.000404914	UP
636	PRR14L	2534.21	0.674918	0.156279	4.31868	1.56962e-05	0.000406191	UP
637	ZNF713	171.17	0.864828	0.200268	4.31836	1.57196e-05	0.000406191	UP
638	SOX6	97.3323	-2.10306	0.487293	-4.31579	1.59032e-05	0.000410298	DOWN
639	NKG7	80.3254	-1.91643	0.444203	-4.31432	1.60096e-05	0.000412403	DOWN
640	C7	621.155	-3.60675	0.836181	-4.31336	1.60796e-05	0.000413563	DOWN
641	INTS8	1785.93	0.558851	0.129584	4.31264	1.61316e-05	0.000413841	UP
642	P2RY13	111.243	-2.08142	0.482645	-4.31252	1.61402e-05	0.000413841	DOWN
643	ZNF518A	2571.09	0.875841	0.203115	4.31205	1.61751e-05	0.000414097	UP
644	RNPC3	876.93	1.21336	0.281496	4.31042	1.62943e-05	0.000416507	UP
645	PPM1N	364.359	2.50358	0.581078	4.30851	1.64358e-05	0.000419322	UP
646	PPFIA4	333.15	2.09601	0.48651	4.30825	1.64549e-05	0.000419322	UP
647	PRF1	142.606	-1.95258	0.453456	-4.30601	1.66225e-05	0.000422944	DOWN
648	MMP12	374.581	2.68023	0.622571	4.30511	1.66906e-05	0.000424028	UP
649	CEP95	2202.97	0.532911	0.123801	4.30459	1.67293e-05	0.000424362	UP
650	PRAME	36.3371	7.25692	1.68684	4.30208	1.69201e-05	0.000427895	UP
651	TCF24	20.2402	2.33219	0.542098	4.30216	1.69141e-05	0.000427895	UP
652	EPM2AIP1	2239.76	0.544489	0.126612	4.30044	1.70456e-05	0.000430414	UP
653	ACAP1	367.363	-1.50901	0.350954	-4.29974	1.71002e-05	0.000431138	DOWN
654	APOL2	5363.87	1.4231	0.331261	4.29601	1.73899e-05	0.000437115	UP
655	C5orf63	475.542	1.08852	0.253464	4.29457	1.75029e-05	0.000439292	UP
656	ABI3	176.956	-1.6737	0.390022	-4.2913	1.77634e-05	0.000445156	DOWN
657	STOM	4309.87	-1.69844	0.395822	-4.29091	1.77939e-05	0.00044525	DOWN
658	GPR15	165.428	-2.88286	0.672224	-4.28855	1.79846e-05	0.000449057	DOWN
659	TBC1D10C	160.051	-1.69856	0.396239	-4.2867	1.81344e-05	0.000451569	DOWN
660	ANKRD29	82.4509	-2.72513	0.635755	-4.28645	1.81552e-05	0.000451569	DOWN
661	HRCT1	19.4636	-2.5474	0.595008	-4.28129	1.85813e-05	0.000461476	DOWN
662	EFEMP1	750.851	-3.36883	0.787448	-4.27817	1.88439e-05	0.000466083	DOWN
663	GALNT14	693.104	1.98167	0.463187	4.27833	1.88301e-05	0.000466083	UP
664	FAM162B	134.136	-2.07782	0.485689	-4.27808	1.88509e-05	0.000466083	DOWN
665	TTC14	3726.35	0.715552	0.167291	4.27729	1.8918e-05	0.000467047	UP
666	CCDC40	225.118	1.42865	0.334167	4.27525	1.90923e-05	0.000470179	UP
667	PCSK5	158.457	-1.79406	0.419649	-4.27514	1.91015e-05	0.000470179	DOWN
668	NFE2L2	8288.69	-0.728369	0.170416	-4.27407	1.91934e-05	0.000471744	DOWN
669	CCDC66	764.52	0.610552	0.1429	4.2726	1.93209e-05	0.000474175	UP
670	HERPUD1	4766.01	-1.2626	0.295585	-4.27151	1.94152e-05	0.000475787	DOWN
671	LAYN	199.761	-1.78972	0.419067	-4.27073	1.9483e-05	0.000476745	DOWN
672	CEP97	888.393	0.765984	0.179393	4.26988	1.95582e-05	0.000477181	UP
673	CDC42EP3	1340.79	-0.929918	0.217932	-4.26701	1.98115e-05	0.00048265	DOWN
674	CLEC1A	106.8	-1.85783	0.435583	-4.26515	1.99772e-05	0.000485975	DOWN
675	MOB3A	1276.45	-0.657477	0.154177	-4.26442	2.0042e-05	0.000486839	DOWN
676	ENPP6	56.8877	-2.64566	0.621283	-4.25838	2.05911e-05	0.000499448	DOWN
677	SNAI1	68.6213	-2.4849	0.58383	-4.25621	2.07919e-05	0.000503582	DOWN
678	ZFP62	2040.41	0.817561	0.192153	4.25474	2.0929e-05	0.000506164	UP
679	MX2	2074.44	1.40107	0.329326	4.25435	2.09661e-05	0.000506326	UP
680	PLA2G2A	947.799	3.03995	0.714775	4.25302	2.10906e-05	0.000508593	UP
681	ZAP70	223.731	-1.68473	0.396661	-4.24728	2.16382e-05	0.000521042	DOWN
682	STAMBPL1	316.551	-1.00086	0.235717	-4.24603	2.17588e-05	0.000523187	DOWN
683	BIN2	271.201	-1.82313	0.429656	-4.24324	2.20316e-05	0.000528981	DOWN
684	ANTXR2	1643.42	-1.31697	0.310497	-4.24149	2.22036e-05	0.000532342	DOWN
685	FLG	49.6471	3.1276	0.737753	4.23935	2.24167e-05	0.000536675	UP
686	XPO4	1755.87	0.618842	0.146007	4.23843	2.25088e-05	0.000538106	UP
687	RASAL3	294.385	-1.69702	0.400568	-4.23653	2.26997e-05	0.000541113	DOWN
688	ECM2	148.56	-1.93616	0.457336	-4.23356	2.30025e-05	0.000547544	DOWN
689	LPXN	840.841	-1.37001	0.323648	-4.23302	2.30573e-05	0.000548064	DOWN
690	ZNF300	795.141	1.24383	0.293942	4.23156	2.32081e-05	0.000550706	UP
691	PIK3R5	233.175	-1.90719	0.450735	-4.2313	2.32347e-05	0.000550706	DOWN
692	TUBB6	1080.48	-2.09344	0.494808	-4.23082	2.32846e-05	0.000551101	DOWN
693	FANCL	961.271	0.848947	0.200683	4.23028	2.33401e-05	0.000551629	UP
694	PAX6	16.5328	4.46302	1.05523	4.22943	2.34287e-05	0.000552938	UP
695	ZNF623	909.052	0.749767	0.177427	4.22578	2.3811e-05	0.000561162	UP
696	RBM33	3503.35	0.638963	0.151364	4.22136	2.4283e-05	0.000571476	UP
697	CAMK4	208.386	-1.58468	0.375481	-4.22039	2.43883e-05	0.000573142	DOWN
698	UBR5	5535.88	0.889916	0.210995	4.21772	2.46783e-05	0.000579138	UP
699	PTCH1	1228.4	-1.40981	0.334415	-4.21574	2.48966e-05	0.000581796	DOWN
700	WAS	207.732	-1.78925	0.424396	-4.216	2.48672e-05	0.000581796	DOWN
701	CASP12	23.5616	-2.20699	0.523439	-4.21633	2.48314e-05	0.000581796	DOWN
702	SYNGR1	1059.95	-1.42383	0.337861	-4.21426	2.506e-05	0.000584792	DOWN
703	CAV2	1408.48	-1.32468	0.314467	-4.21247	2.52594e-05	0.000587795	DOWN
704	TMEM200C	41.6145	-2.74099	0.650656	-4.21266	2.52381e-05	0.000587795	DOWN
705	HSPA12B	116.301	-1.90871	0.453209	-4.21154	2.53633e-05	0.000589385	DOWN
706	CSF3R	447.66	-1.96869	0.467581	-4.21037	2.54954e-05	0.000591628	DOWN
707	SLCO1B1	11.072	6.35825	1.51059	4.20912	2.5637e-05	0.000594084	UP
708	TAF1	2844.98	0.549535	0.130655	4.20599	2.59942e-05	0.000601524	UP
709	GULP1	339.85	-1.99274	0.473905	-4.20493	2.61163e-05	0.000602671	DOWN
710	EID3	38.7219	-1.72266	0.409675	-4.20493	2.61161e-05	0.000602671	DOWN
711	ARHGAP25	411.056	-1.46717	0.349135	-4.20231	2.6421e-05	0.000608855	DOWN
712	GCNT3	253.357	-3.21857	0.766158	-4.20092	2.65827e-05	0.000611734	DOWN
713	TLR10	49.1259	-2.03459	0.484479	-4.19955	2.67444e-05	0.000613755	DOWN
714	WLS	2827.59	-1.40185	0.334016	-4.19696	2.70521e-05	0.000619959	DOWN
715	CHODL	79.8231	-3.08237	0.734509	-4.1965	2.71068e-05	0.000620358	DOWN
716	NR2F1	1090.05	-2.13523	0.509023	-4.19476	2.73158e-05	0.000624282	DOWN
717	KIAA0513	1060.32	-0.960686	0.229144	-4.19249	2.75905e-05	0.000629693	DOWN
718	AOC3	747.736	-1.87812	0.448332	-4.18911	2.80045e-05	0.00063739	DOWN
719	ZFYVE28	365.177	-1.10973	0.264892	-4.18936	2.79741e-05	0.00063739	DOWN
720	DNAJC13	2701.27	0.546999	0.130622	4.18764	2.81867e-05	0.00064066	UP
721	C3AR1	214.479	-1.67508	0.400073	-4.18694	2.82741e-05	0.000641767	DOWN
722	BRWD3	1761.59	0.706972	0.168996	4.18336	2.87232e-05	0.000651073	UP
723	IPO9	2802.11	0.595803	0.142456	4.18237	2.88483e-05	0.000653018	UP
724	KIAA0040	1265.37	-1.08435	0.25953	-4.17814	2.93899e-05	0.000664372	DOWN
725	SYNPO	1510.98	-1.4149	0.338795	-4.17627	2.96332e-05	0.000668962	DOWN
726	ISCU	3088.99	-0.69214	0.165768	-4.17535	2.97528e-05	0.000670749	DOWN
727	TNFRSF1B	864.927	-1.59225	0.381387	-4.17489	2.98132e-05	0.000671202	DOWN
728	CALD1	4435.23	-1.79712	0.43056	-4.17391	2.99422e-05	0.000673192	DOWN
729	PLD4	69.5834	-2.17706	0.521752	-4.17261	3.01135e-05	0.000676129	DOWN
730	IKZF1	387.071	-1.80782	0.433334	-4.17188	3.02099e-05	0.000677379	DOWN
731	PARVG	289.838	-1.62755	0.390424	-4.16867	3.06382e-05	0.000686055	DOWN
732	STX11	220.414	-1.66667	0.40025	-4.16407	3.12627e-05	0.000699099	DOWN
733	PALLD	3498.49	-1.58646	0.38116	-4.16218	3.15228e-05	0.000703967	DOWN
734	FAM199X	3301.69	0.542317	0.130387	4.15927	3.19265e-05	0.000711071	UP
735	CD7	146.319	-2.00345	0.48165	-4.15957	3.18854e-05	0.000711071	DOWN
736	ALOX5AP	263.401	-1.72861	0.415842	-4.1569	3.226e-05	0.000717537	DOWN
737	FAM163B	5.01272	-4.94796	1.19047	-4.15631	3.23428e-05	0.000718417	DOWN
738	SLC39A4	277.819	0.968749	0.233173	4.15464	3.25798e-05	0.000722715	UP
739	NCOA6	2571.62	0.61239	0.147496	4.15192	3.29702e-05	0.000730399	UP
740	ATP8B4	140.054	-1.32756	0.319879	-4.15019	3.32204e-05	0.000734962	DOWN
741	SELPLG	236.632	-1.8002	0.43396	-4.14831	3.34932e-05	0.000740012	DOWN
742	SERTAD1	1094.94	-1.59365	0.384208	-4.14789	3.3555e-05	0.000740393	DOWN
743	ENC1	3840.02	-0.953504	0.230006	-4.14557	3.38975e-05	0.000745969	DOWN
744	NCF1	136.793	-2.09609	0.505586	-4.14585	3.38548e-05	0.000745969	DOWN
745	GOLGB1	7318.13	0.614028	0.148191	4.14349	3.42061e-05	0.000749781	UP
746	EXOC6B	1893.83	0.814986	0.19667	4.14393	3.41411e-05	0.000749781	UP
747	CLEC4A	83.227	-1.23595	0.298272	-4.14369	3.41763e-05	0.000749781	DOWN
748	ACVRL1	469.419	-1.60187	0.386781	-4.14155	3.44969e-05	0.00075516	DOWN
749	ATP5MF	974.249	0.526527	0.12724	4.13806	3.50248e-05	0.000763733	UP
750	SFMBT1	891.685	0.965938	0.233428	4.13805	3.50264e-05	0.000763733	UP
751	SEPTIN3	173.012	2.41095	0.582623	4.1381	3.50188e-05	0.000763733	UP
752	CD3G	68.1356	-2.09419	0.50612	-4.13772	3.50767e-05	0.000763825	DOWN
753	GATM	1349.2	-1.81804	0.439431	-4.13726	3.51476e-05	0.000764369	DOWN
754	CCDC184	56.4479	-2.2776	0.550646	-4.13623	3.53055e-05	0.000766798	DOWN
755	COMP	99.7512	3.66068	0.88543	4.13435	3.55963e-05	0.000772106	UP
756	HILPDA	926.672	1.67744	0.406251	4.12907	3.64241e-05	0.00078903	UP
757	DNAH14	364.777	1.10645	0.268136	4.12645	3.68414e-05	0.000797031	UP
758	RNF19B	1286.85	-0.649752	0.157501	-4.12537	3.70141e-05	0.000799726	DOWN
759	TMEM220	231.952	-1.36154	0.330452	-4.12025	3.7846e-05	0.00081558	DOWN
760	CCN2	1641.8	-2.01318	0.488654	-4.11984	3.79129e-05	0.000815951	DOWN
761	ELF5	1134.93	-1.97682	0.479862	-4.11955	3.79615e-05	0.000815951	DOWN
762	STON1	527.222	-1.67752	0.407277	-4.11888	3.80725e-05	0.00081728	DOWN
763	RIF1	2656.16	0.604972	0.146951	4.11682	3.84143e-05	0.000823552	UP
764	ZMYND15	104.264	-1.33449	0.324254	-4.11558	3.86213e-05	0.000826923	DOWN
765	ENPP2	1313.29	-1.91618	0.466264	-4.10966	3.9625e-05	0.000847321	DOWN
766	NDUFA4L2	1972.63	2.62576	0.639382	4.10672	4.01325e-05	0.000854873	UP
767	PIK3CD	410.995	-1.35147	0.329067	-4.10699	4.00851e-05	0.000854873	DOWN
768	MYLK2	7.98789	2.55136	0.621211	4.10707	4.00704e-05	0.000854873	UP
769	BAZ1B	4141.61	0.565034	0.137645	4.10501	4.04298e-05	0.000860103	UP
770	ZNF664	7032.7	0.578547	0.141042	4.10195	4.0969e-05	0.000869348	UP
771	SRL	27.5989	-2.43379	0.59344	-4.10116	4.11082e-05	0.000870081	DOWN
772	UNC5C	166.183	-2.03726	0.496986	-4.09923	4.14524e-05	0.000875135	DOWN
773	LRRC25	64.933	-1.91792	0.46787	-4.09927	4.14462e-05	0.000875135	DOWN
774	SOS1	3667.68	0.652246	0.159241	4.09597	4.20397e-05	0.000886409	UP
775	XBP1	6288.9	-0.960003	0.234441	-4.09487	4.2241e-05	0.000888398	DOWN
776	CSPP1	859.651	0.582177	0.142164	4.09511	4.21959e-05	0.000888398	UP
777	RAC3	220.162	1.41994	0.346885	4.09341	4.25073e-05	0.000892869	UP
778	ROR2	236.943	-2.59044	0.633094	-4.09171	4.28202e-05	0.000898305	DOWN
779	F5	356.087	-2.33661	0.571424	-4.0891	4.33059e-05	0.000907349	DOWN
780	COPZ2	139.107	-2.02351	0.495027	-4.08768	4.35709e-05	0.000911751	DOWN
781	RCAN2	788.399	-2.34059	0.573612	-4.08045	4.49494e-05	0.000938234	DOWN
782	BIRC6	3546.6	0.573585	0.140608	4.07931	4.51688e-05	0.00094045	UP
783	SMC6	1565.81	0.653008	0.160075	4.0794	4.51519e-05	0.00094045	UP
784	PCOLCE	616.187	-1.60143	0.392623	-4.0788	4.52686e-05	0.00094135	DOWN
785	ZSCAN9	701.806	0.649992	0.159378	4.0783	4.53654e-05	0.000942183	UP
786	AHCTF1	2631.52	0.630352	0.154619	4.0768	4.56589e-05	0.000946322	UP
787	FUT6	97.3768	3.10648	0.762009	4.0767	4.56786e-05	0.000946322	UP
788	CCDC39	403.278	1.10287	0.270707	4.07403	4.62072e-05	0.000950215	UP
789	PRIMA1	124.983	-2.81181	0.69013	-4.07432	4.61484e-05	0.000950215	DOWN
790	COL21A1	167.224	-1.86486	0.457737	-4.07408	4.61957e-05	0.000950215	DOWN
791	GHR	148.21	-2.13449	0.523851	-4.07461	4.60925e-05	0.000950215	DOWN
792	GPR82	41.9981	-2.1558	0.52916	-4.07401	4.62097e-05	0.000950215	DOWN
793	CRHBP	9.15866	-3.3662	0.825997	-4.07531	4.59521e-05	0.000950215	DOWN
794	PRRC2C	9644.86	0.574437	0.141044	4.07274	4.6464e-05	0.000954264	UP
795	SEPTIN1	186.144	-1.50669	0.369991	-4.07223	4.65657e-05	0.000955172	DOWN
796	COL1A2	9833.28	-1.65674	0.407392	-4.06671	4.76821e-05	0.000976866	DOWN
797	PAXBP1	2540.36	0.516635	0.127077	4.06553	4.79244e-05	0.000979415	UP
798	MDN1	2082.61	0.649763	0.159887	4.0639	4.82595e-05	0.000985051	UP
799	MED13	3759.91	0.66519	0.163705	4.06334	4.83761e-05	0.00098622	UP
800	LIFR	1152.23	-1.8398	0.452869	-4.06255	4.85396e-05	0.000988341	DOWN
801	MAP4K1	149.361	-1.61725	0.398503	-4.05832	4.94266e-05	0.00100517	DOWN
802	C4BPA	10.4529	-4.13827	1.01982	-4.05785	4.95272e-05	0.00100598	DOWN
803	VSIG4	192.958	-1.94304	0.478909	-4.05721	4.96622e-05	0.00100749	DOWN
804	SCUBE2	8624.49	-2.21403	0.54628	-4.05292	5.05826e-05	0.00102367	DOWN
805	PARVA	2709.53	-0.74679	0.18425	-4.05313	5.05361e-05	0.00102367	DOWN
806	ZFP69B	96.0717	0.991692	0.24485	4.0502	5.11728e-05	0.00103435	UP
807	LGALS1	1753.87	-1.82492	0.450639	-4.04963	5.12979e-05	0.00103562	DOWN
808	HEATR5B	1690.15	0.585767	0.144657	4.04934	5.13617e-05	0.00103565	UP
809	IER2	6579.34	-1.33534	0.330114	-4.04507	5.23067e-05	0.00105215	DOWN
810	NXPH3	121.743	-2.54603	0.629805	-4.04257	5.28682e-05	0.00106216	DOWN
811	LGALS2	47.7958	-2.62803	0.650201	-4.04187	5.30273e-05	0.00106278	DOWN
812	IL2	4.85416	-3.44289	0.85175	-4.04213	5.29675e-05	0.00106278	DOWN
813	IL1RL1	296.427	-3.97236	0.983096	-4.04067	5.32995e-05	0.00106695	DOWN
814	SNRNP200	7115.13	0.510205	0.126458	4.03458	5.47005e-05	0.00109368	UP
815	STARD8	159.719	-1.66933	0.413809	-4.03406	5.48214e-05	0.00109478	DOWN
816	PAPSS2	631.133	-1.90663	0.472822	-4.03245	5.51994e-05	0.00110101	DOWN
817	TRRAP	2768.88	0.590444	0.146498	4.03038	5.5687e-05	0.0011094	UP
818	PLPP1	1958.5	-1.18657	0.294494	-4.02917	5.59741e-05	0.00111366	DOWN
819	TOPBP1	1849.28	0.778744	0.193301	4.02865	5.60971e-05	0.00111366	UP
820	NEUROD4	15.1435	6.61768	1.64266	4.02863	5.61021e-05	0.00111366	UP
821	CASP8AP2	962.492	0.828432	0.205655	4.02826	5.61902e-05	0.00111408	UP
822	HELZ	2579.5	0.589222	0.14633	4.02667	5.65732e-05	0.00112034	UP
823	LDB3	102.052	-2.38914	0.593511	-4.02543	5.68701e-05	0.00112488	DOWN
824	CAT	5066.23	-1.1405	0.283393	-4.02446	5.71069e-05	0.00112761	DOWN
825	LAT2	185.187	-1.33567	0.3319	-4.0243	5.71439e-05	0.00112761	DOWN
826	RDH10	1687.32	-0.93227	0.231782	-4.02219	5.76595e-05	0.00113643	DOWN
827	ZNF292	3067.93	0.652222	0.16222	4.0206	5.80494e-05	0.00114006	UP
828	PRPSAP1	1567.25	0.662875	0.164867	4.02066	5.80343e-05	0.00114006	UP
829	MATK	58.7053	-1.93488	0.48119	-4.02102	5.79459e-05	0.00114006	DOWN
830	CD1C	95.2591	-2.41861	0.601692	-4.01968	5.82772e-05	0.00114318	DOWN
831	PRR36	378.203	2.27982	0.567253	4.01905	5.84335e-05	0.0011449	UP
832	PRKDC	7498.03	0.750192	0.186678	4.01863	5.85365e-05	0.00114519	UP
833	NELL1	83.3761	3.32728	0.828005	4.01843	5.85862e-05	0.00114519	UP
834	CCDC3	558.994	-1.57174	0.391164	-4.01812	5.86641e-05	0.00114536	DOWN
835	WDFY4	169.202	-1.86542	0.464385	-4.01697	5.89506e-05	0.00114961	DOWN
836	CCL3	217.477	-2.58685	0.64403	-4.01666	5.90296e-05	0.0011498	DOWN
837	SCN2B	14.4368	-3.75382	0.934653	-4.01628	5.9125e-05	0.00115031	DOWN
838	ZDHHC14	467.571	-1.13775	0.283319	-4.01578	5.92501e-05	0.00115139	DOWN
839	TAF13	625.207	-0.884253	0.220225	-4.01522	5.93913e-05	0.00115279	DOWN
840	SLC2A4	37.0191	-2.75326	0.686339	-4.01151	6.03305e-05	0.00116829	DOWN
841	ZBTB41	1376.52	0.772338	0.192637	4.0093	6.08983e-05	0.00117791	UP
842	THUMPD2	797.488	0.514169	0.128346	4.00612	6.1725e-05	0.00118837	UP
843	FAM78A	163.431	-1.53269	0.382565	-4.00636	6.16619e-05	0.00118837	DOWN
844	SELENBP1	1668.23	-1.34881	0.33689	-4.00371	6.23574e-05	0.00119837	DOWN
845	MMP25	127.904	-1.18015	0.294773	-4.00359	6.23886e-05	0.00119837	DOWN
846	SCAI	768.734	0.761761	0.190321	4.00251	6.26736e-05	0.00120245	UP
847	SSTR1	58.0252	-3.13391	0.783218	-4.00132	6.29897e-05	0.00120712	DOWN
848	KCNB1	14.6393	-3.30736	0.826696	-4.0007	6.31545e-05	0.00120889	DOWN
849	GABARAPL1	2511.46	-1.07889	0.269799	-3.99887	6.36448e-05	0.00121553	DOWN
850	CHRD	114.818	-2.38306	0.595935	-3.99886	6.3648e-05	0.00121553	DOWN
851	ZNF260	1562.37	0.811919	0.203286	3.99397	6.49768e-05	0.00123948	UP
852	RFLNB	577.957	-1.60401	0.401678	-3.99327	6.51683e-05	0.00124171	DOWN
853	PMP2	23.7931	-3.43501	0.860521	-3.99178	6.55788e-05	0.0012481	DOWN
854	PHKA2	1289.4	0.969497	0.242934	3.99079	6.58544e-05	0.00125191	UP
855	LCLAT1	875.866	0.547059	0.137165	3.98831	6.65443e-05	0.00126358	UP
856	SLC25A42	494.502	-0.904351	0.226794	-3.98754	6.67625e-05	0.00126628	DOWN
857	PREX1	661.45	-1.17208	0.29411	-3.98518	6.74293e-05	0.00127747	DOWN
858	SETD5	6120.49	0.607295	0.152436	3.98394	6.77833e-05	0.00128125	UP
859	C5AR1	150.385	-1.45705	0.365717	-3.9841	6.77375e-05	0.00128125	DOWN
860	FUT4	222.45	-1.15029	0.288828	-3.98261	6.81626e-05	0.00128696	DOWN
861	TPM2	4178.32	-1.88113	0.472509	-3.98115	6.85835e-05	0.00128779	DOWN
862	QSER1	2028.2	0.666005	0.167272	3.98158	6.84582e-05	0.00128779	UP
863	CARD10	605.521	-1.1119	0.279293	-3.98111	6.85944e-05	0.00128779	DOWN
864	OSR2	228.858	-2.36826	0.594732	-3.98206	6.83195e-05	0.00128779	DOWN
865	G0S2	185.402	-2.12942	0.534814	-3.9816	6.84537e-05	0.00128779	DOWN
866	TPCN1	4425.99	-0.84383	0.212002	-3.98029	6.88326e-05	0.00128935	DOWN
867	C11orf87	17.6528	-4.59418	1.1542	-3.98039	6.88018e-05	0.00128935	DOWN
868	SGCA	84.3788	-3.19524	0.80332	-3.97754	6.96307e-05	0.00130283	DOWN
869	MFSD4B	239.47	0.761151	0.191416	3.97642	6.99607e-05	0.00130753	UP
870	MNDA	180.843	-2.10142	0.528675	-3.97489	7.04131e-05	0.00131451	DOWN
871	GLP2R	16.9947	-3.09229	0.778155	-3.97387	7.07136e-05	0.00131864	DOWN
872	ZNF585A	519.941	0.812134	0.204438	3.97252	7.11174e-05	0.00132468	UP
873	TEK	185.643	-1.61581	0.406814	-3.97188	7.13091e-05	0.00132676	DOWN
874	ITSN2	3390.24	0.744358	0.187434	3.9713	7.14805e-05	0.00132847	UP
875	ZNF417	608.437	0.763237	0.192414	3.96664	7.28932e-05	0.00135321	UP
876	LAMA2	628.116	-1.99395	0.5028	-3.96568	7.31865e-05	0.00135562	DOWN
877	PXDNL	13.774	1.89358	0.477613	3.96466	7.35e-05	0.00135991	UP
878	FAM161A	276.469	1.0307	0.260048	3.96349	7.38609e-05	0.00136507	UP
879	TBX20	14.2149	3.9184	0.989015	3.96192	7.43491e-05	0.00137257	UP
880	SIX3	73.6607	5.0456	1.2749	3.95763	7.56968e-05	0.0013959	UP
881	ADGRG5	63.6069	-1.99688	0.504678	-3.95675	7.59768e-05	0.00139951	DOWN
882	SLCO2A1	669.369	-1.9415	0.490779	-3.95597	7.62254e-05	0.00140253	DOWN
883	SMG1	8534.15	0.690101	0.174459	3.95567	7.63207e-05	0.00140273	UP
884	SLCO3A1	854.85	-0.859818	0.217417	-3.9547	7.66303e-05	0.0014045	DOWN
885	RIPOR2	305.046	-1.76956	0.447444	-3.95482	7.65915e-05	0.0014045	DOWN
886	RBFOX1	15.0773	-4.14115	1.04718	-3.95458	7.66706e-05	0.0014045	DOWN
887	PACC1	354.862	0.831666	0.210376	3.95324	7.70985e-05	0.00141078	UP
888	ZNF284	302.627	0.741413	0.187582	3.95247	7.73481e-05	0.00141379	UP
889	SPATA31E1	14.8946	3.67379	0.929671	3.95171	7.75945e-05	0.00141674	UP
890	CXCR6	219.005	-1.98589	0.50315	-3.94692	7.91638e-05	0.0014438	DOWN
891	ABCA8	952.719	-2.26454	0.573809	-3.9465	7.93027e-05	0.00144475	DOWN
892	GPR85	153.99	-1.71269	0.434118	-3.94521	7.97311e-05	0.00144957	DOWN
893	RIPPLY3	133.64	1.69206	0.429265	3.94175	8.08886e-05	0.00146881	UP
894	TANC2	3935.97	1.00454	0.254988	3.93956	8.16296e-05	0.00147582	UP
895	UBN2	2681.5	0.72682	0.184485	3.93973	8.15737e-05	0.00147582	UP
896	STING1	1192.62	-1.16302	0.295183	-3.93998	8.14877e-05	0.00147582	DOWN
897	TMEM63C	28.8722	3.08469	0.782976	3.9397	8.15834e-05	0.00147582	UP
898	GPR68	262.421	-1.43978	0.366039	-3.93342	8.37465e-05	0.00151244	DOWN
899	AQP1	2006.52	-1.82638	0.464455	-3.93232	8.41313e-05	0.0015161	DOWN
900	PAFAH1B3	504.249	1.10537	0.281084	3.93254	8.40521e-05	0.0015161	UP
901	CLIC2	360.333	-1.51469	0.385376	-3.93042	8.47977e-05	0.00152645	DOWN
902	ZNF273	531.987	0.879283	0.223898	3.92715	8.59571e-05	0.00154502	UP
903	HCN3	355.49	1.11711	0.28447	3.92699	8.60155e-05	0.00154502	UP
904	TIMM10B	1192.8	-0.537069	0.136786	-3.92635	8.62456e-05	0.00154749	DOWN
905	SLC35C1	1255.15	-0.893881	0.227788	-3.92418	8.70247e-05	0.0015581	DOWN
906	C11orf96	646.812	-2.27653	0.5802	-3.92369	8.72017e-05	0.00155959	DOWN
907	PUS7L	1634.07	0.671763	0.171272	3.9222	8.77456e-05	0.00156763	UP
908	RNFT2	93.4739	1.90765	0.486472	3.9214	8.80367e-05	0.00157114	UP
909	SHE	176.222	-1.66969	0.425845	-3.9209	8.82198e-05	0.00157272	DOWN
910	SLC27A6	72.2589	-2.43027	0.61998	-3.91992	8.85781e-05	0.00157741	DOWN
911	DCHS1	519.74	-1.5167	0.387014	-3.91898	8.89259e-05	0.00158191	DOWN
912	MFSD1	3343.16	-0.674728	0.17225	-3.91714	8.96049e-05	0.00159228	DOWN
913	DSTN	12152.6	-0.703884	0.17979	-3.91503	9.03922e-05	0.00160399	DOWN
914	ZNF331	1614.81	-1.24042	0.316858	-3.91475	9.04981e-05	0.00160399	DOWN
915	FCER2	6.06749	-4.2463	1.08473	-3.9146	9.05535e-05	0.00160399	DOWN
916	KMT2A	3174.37	0.530445	0.13564	3.91069	9.20326e-05	0.00162846	UP
917	SYNDIG1	17.0763	-2.78329	0.712015	-3.90903	9.26679e-05	0.00163795	DOWN
918	FERMT3	300.708	-1.39055	0.355907	-3.90705	9.34299e-05	0.00164967	DOWN
919	BATF3	36.5189	-1.75716	0.449975	-3.90502	9.42167e-05	0.00166179	DOWN
920	KIAA0319	30.1666	2.13004	0.545648	3.90369	9.4738e-05	0.00166922	UP
921	PDE2A	247.428	-1.62064	0.415332	-3.90204	9.53853e-05	0.00167707	DOWN
922	ARSI	39.9139	-3.15306	0.808018	-3.90222	9.53145e-05	0.00167707	DOWN
923	MAP3K2	3549.75	0.553043	0.141755	3.90141	9.56336e-05	0.0016793	UP
924	ZNF594	435.294	0.842707	0.216012	3.90121	9.57145e-05	0.0016793	UP
925	CD300LG	8.60678	-4.31105	1.10533	-3.90024	9.60984e-05	0.00168426	DOWN
926	ALS2	1072.09	0.530808	0.136117	3.89966	9.63267e-05	0.00168648	UP
927	STRN	2215.1	0.594376	0.152448	3.89888	9.66401e-05	0.00169018	UP
928	LIMA1	9073.83	-0.754734	0.193594	-3.89854	9.67754e-05	0.00169077	DOWN
929	PXDC1	936.6	-1.10433	0.283306	-3.89802	9.69816e-05	0.00169259	DOWN
930	TRPV2	193.397	-1.53937	0.394976	-3.89737	9.72425e-05	0.00169379	DOWN
931	C11orf21	67.9186	-2.11954	0.543842	-3.89734	9.7254e-05	0.00169379	DOWN
932	PRDM6	292.214	-2.09026	0.536424	-3.89666	9.75269e-05	0.00169676	DOWN
933	KCTD16	96.178	2.84788	0.73142	3.89364	9.8752e-05	0.00171628	UP
934	RECK	293.704	-1.86271	0.478498	-3.89282	9.90841e-05	0.00172025	DOWN
935	GBGT1	153.889	-1.58293	0.407037	-3.88891	0.000100694	0.00174638	DOWN
936	MYO7B	57.247	-2.02268	0.520211	-3.88819	0.000100995	0.00174977	DOWN
937	GPX3	1353.85	-2.0835	0.536156	-3.886	0.000101911	0.00176381	DOWN
938	DIPK2B	398.877	-1.53184	0.394255	-3.88542	0.000102154	0.00176617	DOWN
939	CD40LG	40.1504	-2.34266	0.60298	-3.88514	0.00010227	0.00176633	DOWN
940	STK17B	1577.14	-0.926299	0.23862	-3.8819	0.000103642	0.00178817	DOWN
941	MAMDC2	273.981	-1.96939	0.507492	-3.88063	0.000104185	0.00179568	DOWN
942	RILPL2	618.735	-0.811593	0.209278	-3.87806	0.000105292	0.001811	DOWN
943	HLA-DPA1	257.39	-1.90219	0.490689	-3.87657	0.000105939	0.00182025	DOWN
944	FHL5	93.0364	-2.23292	0.576077	-3.87608	0.000106154	0.00182205	DOWN
945	MAPK15	490.309	1.57648	0.406896	3.87441	0.000106882	0.00183122	UP
946	ISL2	65.1862	2.19378	0.566231	3.87435	0.000106909	0.00183122	UP
947	C1QTNF1	353.693	-2.12866	0.549589	-3.87318	0.000107423	0.00183815	DOWN
948	TPM1	4340.72	-1.45359	0.375329	-3.87284	0.000107575	0.00183884	DOWN
949	SAMSN1	309.257	-1.98846	0.51359	-3.87169	0.000108082	0.00184562	DOWN
950	PRCP	3940.82	-0.986148	0.254962	-3.86783	0.000109808	0.00187124	DOWN
951	ISG15	536.013	1.20304	0.311024	3.86799	0.000109734	0.00187124	UP
952	NBEAL1	332.297	1.21052	0.31303	3.86709	0.000110143	0.00187503	UP
953	ITIH5	1063.84	-1.85375	0.479962	-3.86228	0.000112333	0.00190841	DOWN
954	PRPH	10.1677	-4.9246	1.27569	-3.86033	0.000113232	0.00192171	DOWN
955	CRYBG1	6141.25	-1.13747	0.294676	-3.86007	0.000113356	0.00192185	DOWN
956	TMIGD2	24.7402	-1.88985	0.489633	-3.85972	0.000113516	0.00192259	DOWN
957	SCD	10626.4	1.94844	0.504918	3.85892	0.000113891	0.00192699	UP
958	MAST1	41.2485	2.10116	0.544576	3.85834	0.000114162	0.0019296	UP
959	HOXB4	767.753	1.23392	0.320016	3.85581	0.000115345	0.0019464	UP
960	ZEB1	728.289	-1.20416	0.312304	-3.85572	0.00011539	0.0019464	DOWN
961	PPP2R2C	92.4526	2.53868	0.658472	3.85541	0.000115537	0.00194691	UP
962	PRKCA	1847.15	1.01887	0.264487	3.85225	0.000117038	0.00197019	UP
963	FAHD2A	605.702	0.659366	0.171229	3.85078	0.000117743	0.00198007	UP
964	LTBP4	5534.35	-1.9796	0.51474	-3.84582	0.000120149	0.00200263	DOWN
965	MAP4K3	2889.79	0.896558	0.233027	3.84743	0.000119362	0.00200263	UP
966	ERV3-1	1243.18	1.56403	0.406527	3.8473	0.000119427	0.00200263	UP
967	ADTRP	479.33	-2.24465	0.583687	-3.84564	0.00012024	0.00200263	DOWN
968	FGFR4	186.791	-1.99651	0.519027	-3.84663	0.000119754	0.00200263	DOWN
969	CORO2B	186.105	-2.30447	0.59926	-3.84553	0.00012029	0.00200263	DOWN
970	AOX1	120.46	-2.70699	0.703648	-3.84708	0.000119532	0.00200263	DOWN
971	AREG	126.095	-2.32236	0.603846	-3.84594	0.00012009	0.00200263	DOWN
972	PLEKHD1	29.5837	2.39871	0.623554	3.84683	0.000119655	0.00200263	UP
973	PODXL2	849.645	1.21546	0.316157	3.84447	0.000120815	0.00200813	UP
974	HPSE2	109.16	-3.58701	0.933055	-3.84437	0.000120863	0.00200813	DOWN
975	CEP350	2757.03	0.731421	0.190322	3.84308	0.000121501	0.00201671	UP
976	RNH1	2201.15	-0.555307	0.144547	-3.8417	0.000122184	0.00202402	DOWN
977	ARID4B	2383.68	0.505001	0.13152	3.83973	0.000123172	0.00203835	UP
978	DRAXIN	15.9985	1.64256	0.427901	3.83865	0.00012371	0.00204522	UP
979	ANKMY2	1394.98	-0.589466	0.153591	-3.8379	0.000124092	0.0020495	DOWN
980	SEMA4D	1851.66	-0.546664	0.142482	-3.83671	0.000124691	0.00205735	DOWN
981	LMLN	732.078	0.801354	0.208928	3.83554	0.000125288	0.00206326	UP
982	NEK11	350.855	0.733646	0.191277	3.83552	0.000125298	0.00206326	UP
983	TLK2	1671.9	0.511315	0.133423	3.83229	0.000126955	0.00208641	UP
984	FAM131C	6.52133	3.77237	0.984363	3.83229	0.000126954	0.00208641	UP
985	CCR6	100.055	-2.03137	0.530189	-3.83141	0.000127411	0.00209183	DOWN
986	RIC1	1155.78	0.520199	0.135806	3.83045	0.000127912	0.00209798	UP
987	TOX3	1165.66	1.28534	0.335718	3.82864	0.000128852	0.00211109	UP
988	DENND2B	2401.51	-0.840371	0.219547	-3.82775	0.00012932	0.00211482	DOWN
989	GABRG3	44.8394	3.93529	1.02848	3.82633	0.00013007	0.00212499	UP
990	FCGR2B	135.733	-1.64995	0.431397	-3.82467	0.000130945	0.00213719	DOWN
991	TMX4	2211.62	-0.501015	0.131058	-3.82285	0.000131916	0.00214881	DOWN
992	CORO1A	625.447	-1.52492	0.398995	-3.82191	0.000132424	0.00215117	DOWN
993	RAMP1	124.631	-2.74696	0.718749	-3.82186	0.000132449	0.00215117	DOWN
994	CD300LB	20.2556	-2.65755	0.69533	-3.822	0.000132375	0.00215117	DOWN
995	PCDHGC4	13.4561	2.59499	0.679114	3.82115	0.000132833	0.0021553	UP
996	ANKIB1	3002.52	0.571688	0.149656	3.82001	0.000133448	0.00216254	UP
997	CEP85L	623.987	-0.995014	0.260519	-3.81936	0.0001338	0.00216254	DOWN
998	VASN	300.303	-1.96968	0.515678	-3.81959	0.000133673	0.00216254	DOWN
999	TLX2	11.0397	2.07598	0.544476	3.8128	0.000137399	0.00221855	UP
1000	ADAM10	12501.7	0.991536	0.260102	3.8121	0.00013779	0.00222062	UP
1001	C2CD6	36.6104	2.20839	0.579312	3.81209	0.000137795	0.00222062	UP
1002	FAM111A	3874.32	0.712999	0.187114	3.8105	0.000138684	0.00222846	UP
1003	EOMES	68.8775	-2.00644	0.526538	-3.81063	0.000138614	0.00222846	DOWN
1004	TDRD10	62.6555	-1.86522	0.489443	-3.8109	0.000138462	0.00222846	DOWN
1005	RAB3IL1	121.585	-2.05996	0.540944	-3.80808	0.000140052	0.00224828	DOWN
1006	SORBS1	922.534	-1.42045	0.373257	-3.80557	0.00014148	0.00226502	DOWN
1007	ANKRD62	2.19406	3.54594	0.931737	3.80573	0.000141384	0.00226502	UP
1008	FILIP1	112.346	-1.56907	0.41242	-3.80455	0.000142062	0.00227175	DOWN
1009	VNN2	164.376	-2.2227	0.584274	-3.80421	0.000142259	0.00227272	DOWN
1010	PHIP	3837.06	0.551542	0.145078	3.8017	0.000143706	0.0022893	UP
1011	RUVBL1	1268.43	0.574787	0.151175	3.80212	0.000143463	0.0022893	UP
1012	ATAD5	465.419	1.18625	0.312075	3.80118	0.00014401	0.00229188	UP
1013	SMC4	3439.32	1.12397	0.295793	3.79987	0.000144774	0.00230183	UP
1014	EMP1	5844.69	-1.83994	0.484346	-3.79881	0.00014539	0.00230722	DOWN
1015	JCHAIN	14411.4	-3.76096	0.990225	-3.79808	0.000145821	0.00231063	DOWN
1016	FAM110D	67.6362	-1.84173	0.484924	-3.79797	0.000145883	0.00231063	DOWN
1017	CAD	1860.73	0.533282	0.140452	3.79689	0.00014652	0.00231851	UP
1018	LUC7L3	12591.9	0.62507	0.164639	3.79661	0.000146686	0.00231892	UP
1019	CFAP157	41.9162	1.30593	0.344048	3.79579	0.000147175	0.00232444	UP
1020	DNMBP	2102.93	-0.686706	0.180984	-3.79429	0.000148067	0.00233485	DOWN
1021	ADGRL4	519.579	-1.52835	0.402811	-3.79421	0.000148115	0.00233485	DOWN
1022	RSPO2	10.4921	-4.42469	1.16644	-3.79332	0.000148649	0.00234104	DOWN
1023	MMP16	75.902	-1.63905	0.432206	-3.79229	0.000149263	0.0023485	DOWN
1024	PGLYRP4	11.5894	3.24807	0.85776	3.78668	0.000152672	0.00239986	UP
1025	MS4A6A	667.323	-1.68565	0.445363	-3.78489	0.000153775	0.00241491	DOWN
1026	CDKN1A	9826.31	-1.27451	0.336835	-3.78379	0.000154459	0.00242335	DOWN
1027	CD248	314.947	-2.17712	0.575609	-3.7823	0.000155389	0.00243564	DOWN
1028	ZNF507	1841.94	0.630413	0.166747	3.78066	0.000156415	0.00244943	UP
1029	CPA6	148.348	-2.99882	0.793476	-3.77935	0.000157238	0.00245998	DOWN
1030	PPARGC1A	47.0324	-2.28806	0.605621	-3.77804	0.000158068	0.00247065	DOWN
1031	HSPB7	81.0602	-2.79569	0.740338	-3.77623	0.00015922	0.00248632	DOWN
1032	INPP5A	1046.97	-0.62481	0.165496	-3.77538	0.000159764	0.00249014	DOWN
1033	LRRC38	4.26488	-4.11202	1.08916	-3.77542	0.000159739	0.00249014	DOWN
1034	SLC25A45	139.51	-1.17678	0.311765	-3.77455	0.000160294	0.00249605	DOWN
1035	PLEKHA4	587.226	-2.26887	0.601184	-3.774	0.00016065	0.00249696	DOWN
1036	GUCA1C	7.00982	-5.84485	1.54872	-3.774	0.000160653	0.00249696	DOWN
1037	IMPG1	83.1969	1.49291	0.395699	3.77285	0.000161397	0.00250617	UP
1038	RALGAPB	4851.39	0.554249	0.146955	3.77155	0.000162236	0.00251685	UP
1039	NIPBL	3442.22	0.519318	0.137719	3.77084	0.000162697	0.00252165	UP
1040	TPMT	1270.42	-0.620053	0.16448	-3.76977	0.000163399	0.00253017	DOWN
1041	ZBP1	77.2221	-1.86909	0.495991	-3.7684	0.000164295	0.00254168	DOWN
1042	DEFB131B	5.43749	2.77515	0.736558	3.76772	0.000164745	0.00254627	UP
1043	ACTN1	3377.69	-1.13162	0.30072	-3.76304	0.000167863	0.00258964	DOWN
1044	TNFSF12	236.275	-1.30074	0.345876	-3.76071	0.00016943	0.00261139	DOWN
1045	TSPAN2	352.429	-1.60947	0.428067	-3.75985	0.000170012	0.00261793	DOWN
1046	RGS13	15.0514	-1.98584	0.528282	-3.75905	0.000170558	0.00262391	DOWN
1047	MFSD13A	202.555	0.702946	0.187088	3.75731	0.000171751	0.00263981	UP
1048	PITPNM3	335.333	-1.05767	0.281715	-3.75438	0.000173771	0.0026684	DOWN
1049	INTS3	6160.29	0.569057	0.151634	3.75284	0.000174846	0.00268124	UP
1050	SLC1A5	6042.56	-0.721607	0.192301	-3.75248	0.000175091	0.00268124	DOWN
1051	XPNPEP2	16.304	-4.15886	1.10828	-3.75253	0.000175057	0.00268124	DOWN
1052	GPR174	86.8092	-1.89332	0.504637	-3.75185	0.000175535	0.00268555	DOWN
1053	C12orf56	158.029	3.09837	0.825995	3.75108	0.000176077	0.00269138	UP
1054	PCDHB8	71.1118	2.85007	0.760197	3.74913	0.000177451	0.00270988	UP
1055	SYNC	16.3571	-2.09029	0.557663	-3.74831	0.000178033	0.00271628	DOWN
1056	SRGN	2539.03	-1.90008	0.507022	-3.74753	0.000178583	0.00271967	DOWN
1057	NCKIPSD	630.625	0.59148	0.157823	3.74775	0.000178431	0.00271967	UP
1058	AGO4	2408.12	0.762127	0.203489	3.7453	0.000180181	0.00273898	UP
1059	SPRY1	2062.99	-1.4215	0.379532	-3.74542	0.000180094	0.00273898	DOWN
1060	ERG	365.997	-1.65129	0.441013	-3.74431	0.000180888	0.0027448	DOWN
1061	PCDHGA1	22.7337	2.84503	0.759827	3.7443	0.000180894	0.0027448	UP
1062	PYGM	74.9626	-2.13669	0.570863	-3.74291	0.000181902	0.00275507	DOWN
1063	C1orf162	254.509	-1.46055	0.390565	-3.73958	0.000184324	0.00278921	DOWN
1064	C2CD4B	71.776	-2.24983	0.601832	-3.7383	0.00018527	0.00280096	DOWN
1065	P2RY10	105.94	-2.27683	0.609199	-3.73742	0.000185917	0.00280819	DOWN
1066	STX2	411.514	-1.4604	0.390853	-3.73646	0.000186632	0.00281133	DOWN
1067	RGS6	211.499	1.74709	0.467544	3.73674	0.000186423	0.00281133	UP
1068	GRIN1	20.117	2.06927	0.553786	3.73658	0.000186536	0.00281133	UP
1069	COL15A1	1282.74	-1.8642	0.49912	-3.73498	0.000187731	0.00282531	DOWN
1070	LDB2	521.562	-1.77808	0.476351	-3.73272	0.000189426	0.00284568	DOWN
1071	SUSD3	31.1221	-1.66503	0.446043	-3.73289	0.000189292	0.00284568	DOWN
1072	PALM2AKAP2	1070.84	-1.51169	0.405072	-3.73191	0.000190036	0.00285225	DOWN
1073	RBM12B	978.197	0.621262	0.166494	3.73145	0.000190384	0.0028549	UP
1074	SRRM3	309.163	1.02765	0.275469	3.73057	0.000191048	0.00286228	UP
1075	CBX6	2820.91	-0.721061	0.193346	-3.72938	0.000191951	0.00287322	DOWN
1076	EBLN2	98.1864	1.45659	0.390781	3.72737	0.000193485	0.00289357	UP
1077	TENT5C	897.606	-1.49697	0.401683	-3.72674	0.000193971	0.00289822	DOWN
1078	P2RY4	4.70372	2.82043	0.75709	3.72536	0.000195038	0.00291155	UP
1079	RICTOR	2049.17	0.539138	0.144754	3.72452	0.000195688	0.00291864	UP
1080	LRRK2	217.521	-1.7556	0.471742	-3.72152	0.00019803	0.00294827	DOWN
1081	SNAI2	1409.23	-1.35055	0.36294	-3.72113	0.000198337	0.00295019	DOWN
1082	INTS2	1049.74	0.66904	0.179809	3.72084	0.000198561	0.00295089	UP
1083	PRDM16	43.8283	-2.17083	0.583625	-3.71956	0.000199567	0.00296054	DOWN
1084	HES6	81.894	1.45215	0.390519	3.71851	0.000200405	0.00297032	UP
1085	SASH3	284.45	-1.7241	0.463973	-3.71595	0.000202439	0.00299779	DOWN
1086	XPOT	3313.51	0.635356	0.171005	3.71543	0.000202854	0.0029986	UP
1087	ACOX2	109.904	-2.95487	0.795251	-3.71564	0.000202688	0.0029986	DOWN
1088	RUNDC3A	68.266	1.80261	0.485285	3.71453	0.000203579	0.00300664	UP
1089	BDP1	1682.94	0.659049	0.177498	3.71298	0.000204831	0.00302243	UP
1090	PDZRN4	18.701	-3.11917	0.840276	-3.71208	0.000205565	0.00303058	DOWN
1091	CEACAM3	8.17596	-3.32994	0.897196	-3.7115	0.000206035	0.00303481	DOWN
1092	ZNF236	643.539	0.517868	0.139605	3.70953	0.000207643	0.00305309	UP
1093	PLEKHO2	740.49	-1.18216	0.318817	-3.70796	0.000208938	0.00306941	DOWN
1094	EBF2	66.5837	-2.16165	0.583046	-3.70751	0.000209307	0.00307211	DOWN
1095	TGFB1I1	470.431	-1.70589	0.460184	-3.70696	0.00020976	0.00307605	DOWN
1096	TBX21	41.6575	-1.51106	0.407701	-3.7063	0.00021031	0.00308139	DOWN
1097	IRF8	375.627	-1.79879	0.485587	-3.70435	0.00021193	0.00310239	DOWN
1098	APOLD1	957.272	-1.33944	0.361612	-3.70409	0.00021215	0.00310282	DOWN
1099	DACT3	126.96	-2.49833	0.674518	-3.70387	0.000212332	0.00310282	DOWN
1100	RPAP2	1179.58	0.514115	0.138892	3.70155	0.000214289	0.00312591	UP
1101	CCNB1	849.707	1.32206	0.35715	3.70169	0.000214168	0.00312591	UP
1102	ICAM4	36.97	-2.12396	0.573909	-3.70086	0.000214866	0.00313158	DOWN
1103	MEI1	62.4386	-1.87712	0.507669	-3.69753	0.000217708	0.00317022	DOWN
1104	DOK5	34.8518	-2.52465	0.683152	-3.69558	0.000219382	0.00318901	DOWN
1105	PTGS2	5526.84	-2.05246	0.555524	-3.69464	0.000220197	0.00319658	DOWN
1106	FLI1	353.193	-1.35991	0.36811	-3.69429	0.0002205	0.00319658	DOWN
1107	TBXAS1	194.832	-1.63348	0.442193	-3.69405	0.000220707	0.00319658	DOWN
1108	TRPC6	161.782	-1.27934	0.34634	-3.69387	0.000220865	0.00319658	DOWN
1109	REM1	25.5715	-2.96098	0.801565	-3.69399	0.000220759	0.00319658	DOWN
1110	TMPRSS11E	181.915	-2.89898	0.78491	-3.69339	0.000221283	0.00319985	DOWN
1111	POU6F1	323.99	-1.06495	0.288483	-3.69155	0.000222893	0.00322032	DOWN
1112	PCDH18	467.457	-1.59787	0.433017	-3.69008	0.000224184	0.00323606	DOWN
1113	NEFH	26.2945	-2.48989	0.674792	-3.68987	0.000224372	0.00323606	DOWN
1114	GIMAP6	617.111	-1.52304	0.412833	-3.68924	0.000224922	0.00324118	DOWN
1115	SLC25A36	4013.27	0.588988	0.159671	3.68876	0.000225346	0.00324166	UP
1116	KAT6A	2682.05	0.597046	0.161854	3.68878	0.000225329	0.00324166	UP
1117	CDK19	1295.08	0.670274	0.18175	3.6879	0.000226115	0.00324991	UP
1118	CELSR3	800.758	2.16142	0.586248	3.68687	0.000227028	0.00326021	UP
1119	CWH43	223.961	-3.20367	0.869018	-3.68654	0.000227321	0.0032616	DOWN
1120	COL3A1	9038.63	-1.42031	0.385394	-3.68534	0.000228396	0.0032742	DOWN
1121	CYTH2	4440.58	0.625312	0.16979	3.68286	0.000230633	0.00330342	UP
1122	DCDC2	206.381	-2.34652	0.637599	-3.68024	0.000233012	0.00333462	DOWN
1123	ST6GALNAC6	996.896	-0.992485	0.269811	-3.67845	0.000234653	0.00335522	DOWN
1124	LRRIQ4	14.1235	3.12091	0.848583	3.6778	0.000235258	0.00336097	UP
1125	GLI2	61.6147	-2.15534	0.586299	-3.67617	0.000236762	0.00337955	DOWN
1126	CD244	69.8262	-2.02448	0.55079	-3.6756	0.000237295	0.00338425	DOWN
1127	RGS4	54.8596	-2.00184	0.545164	-3.67199	0.000240668	0.00342941	DOWN
1128	HS3ST6	107.353	-2.31073	0.629332	-3.67173	0.000240915	0.00342999	DOWN
1129	DACH1	268.022	-1.72924	0.471221	-3.66971	0.00024283	0.00345158	DOWN
1130	SLAMF1	90.5683	-1.90101	0.518031	-3.66969	0.000242846	0.00345158	DOWN
1131	TEFM	369.471	0.586239	0.159765	3.66939	0.00024313	0.00345265	UP
1132	APBB1IP	217.591	-1.59718	0.435651	-3.66619	0.000246192	0.00349315	DOWN
1133	KDM5A	2543.57	0.578326	0.157814	3.66461	0.000247713	0.00351173	UP
1134	TMED8	1455.37	0.58962	0.160913	3.66421	0.000248105	0.00351429	UP
1135	ARID5A	603.963	-1.58262	0.431997	-3.66349	0.000248799	0.00352113	DOWN
1136	CCN6	121.141	2.36366	0.645282	3.66298	0.000249293	0.00352511	UP
1137	IGF2	307.888	3.55911	0.972396	3.66015	0.00025207	0.00356135	UP
1138	ZFP14	918.503	0.669217	0.182951	3.65791	0.000254284	0.00358958	UP
1139	MSL3	1959.95	0.688623	0.188369	3.65572	0.000256461	0.00361723	UP
1140	MS4A7	451.193	-1.34754	0.368695	-3.65488	0.000257298	0.00362596	DOWN
1141	IL6ST	5098.66	-1.10134	0.301395	-3.65413	0.00025806	0.00363362	DOWN
1142	TWIST2	25.4793	-2.93129	0.802381	-3.65325	0.000258945	0.00363991	DOWN
1143	IL16	369.018	-1.59684	0.437172	-3.65265	0.000259547	0.00364528	DOWN
1144	CNOT1	7013.98	0.640262	0.175407	3.65015	0.00026209	0.00367447	UP
1145	PER2	1112.42	-1.05264	0.288401	-3.64991	0.000262332	0.00367447	DOWN
1146	GZMA	130.802	-1.77092	0.485159	-3.65018	0.000262059	0.00367447	DOWN
1147	KCNK3	45.5385	-2.50625	0.686693	-3.64974	0.00026251	0.00367447	DOWN
1148	CHD7	1684.97	0.748982	0.205231	3.64946	0.000262791	0.00367532	UP
1149	ALDH1A1	1350.85	-2.52051	0.690823	-3.64856	0.000263715	0.00368514	DOWN
1150	FCN1	76.8479	-2.3496	0.644119	-3.64777	0.000264525	0.00369335	DOWN
1151	S100A10	3209.39	-1.44164	0.395657	-3.64367	0.000268779	0.00374958	DOWN
1152	ATRX	3434.56	0.586758	0.161069	3.6429	0.000269587	0.00375771	UP
1153	TRIM6	335.859	-1.59087	0.43688	-3.64144	0.000271121	0.00377592	DOWN
1154	TMEM44	548.053	0.866846	0.23808	3.64098	0.000271602	0.00377945	UP
1155	FAXC	110.198	1.55167	0.426272	3.64008	0.000272551	0.00378949	UP
1156	ARRDC5	5.53375	-2.22183	0.61067	-3.63835	0.000274388	0.00381183	DOWN
1157	SOX8	39.3465	-1.86333	0.512187	-3.638	0.000274767	0.00381392	DOWN
1158	TWIST1	72.5521	-2.37181	0.652444	-3.63527	0.000277694	0.00385132	DOWN
1159	ZDHHC23	873.927	0.975737	0.268508	3.63391	0.000279154	0.00386834	UP
1160	MAOB	232.735	-2.63843	0.72662	-3.6311	0.000282218	0.00390429	DOWN
1161	SYNM	813.598	-2.07174	0.571028	-3.62809	0.000285524	0.00394675	DOWN
1162	ICAM3	320.547	-0.971577	0.267812	-3.62784	0.000285805	0.00394734	DOWN
1163	PLEKHA8	831.586	0.630145	0.173748	3.62677	0.00028699	0.00396042	UP
1164	C11orf91	47.5449	-2.9678	0.818673	-3.62514	0.000288803	0.00398213	DOWN
1165	TOLLIP	3419.06	-0.653147	0.180198	-3.6246	0.000289411	0.0039872	DOWN
1166	ZNF621	2236.22	0.616438	0.170133	3.62328	0.00029089	0.00400425	UP
1167	C2orf68	1712.13	0.586457	0.162016	3.61975	0.000294888	0.00405594	UP
1168	RPGRIP1L	361.792	0.73117	0.202016	3.61936	0.000295329	0.00405864	UP
1169	PRKG1	81.4308	-1.48533	0.410546	-3.61793	0.000296971	0.00407783	DOWN
1170	PDE1A	99.1711	-2.03305	0.56202	-3.6174	0.000297582	0.00408097	DOWN
1171	ZIC1	19.0003	7.25288	2.00505	3.6173	0.000297691	0.00408097	UP
1172	EIF2AK2	3739.75	0.660513	0.182644	3.61639	0.000298737	0.00409114	UP
1173	PTGS1	543.981	-2.04105	0.564413	-3.61623	0.000298925	0.00409114	DOWN
1174	GPR65	125.893	-1.76246	0.487578	-3.61472	0.000300671	0.00411164	DOWN
1175	AGFG2	758.952	-0.595248	0.164749	-3.61307	0.000302595	0.00413455	DOWN
1176	AFDN	4952.74	0.571445	0.15818	3.61262	0.00030312	0.00413455	UP
1177	LGALS8	2957.75	0.500588	0.138563	3.61271	0.000303018	0.00413455	UP
1178	ARL4A	838.147	-0.906564	0.251106	-3.61028	0.000305868	0.00416557	DOWN
1179	POMK	50.9557	1.51068	0.418532	3.60947	0.000306824	0.00417517	UP
1180	NAP1L3	69.4113	-1.93496	0.536174	-3.60883	0.000307585	0.00418211	DOWN
1181	NTNG1	33.0928	-2.45994	0.681875	-3.6076	0.000309038	0.00419841	DOWN
1182	DACT1	257.839	-1.78119	0.493822	-3.60695	0.000309816	0.00420555	DOWN
1183	AVL9	2229.97	0.523013	0.145011	3.60672	0.000310089	0.00420582	UP
1184	TRIM31	297.918	-2.25104	0.624161	-3.60651	0.000310343	0.00420583	DOWN
1185	ZNF354B	547.888	0.649883	0.180297	3.60451	0.000312747	0.00423407	UP
1186	PDX1	10.8546	5.54868	1.53944	3.60435	0.000312936	0.00423407	UP
1187	ENO2	2143.25	1.49408	0.414581	3.60384	0.000313553	0.00423897	UP
1188	PCDHGC5	22.6805	1.919	0.532531	3.60355	0.000313903	0.00424025	UP
1189	GNGT1	15.7038	2.02527	0.562525	3.60033	0.000317818	0.00428964	UP
1190	GRAP2	127.569	-1.47567	0.409985	-3.59933	0.000319042	0.00430267	DOWN
1191	CREM	671.251	-1.12481	0.312616	-3.59805	0.000320612	0.00431713	DOWN
1192	IER5L	422.024	1.01738	0.28276	3.59803	0.000320634	0.00431713	UP
1193	OTUD1	769.948	-0.762427	0.211945	-3.59729	0.000321547	0.00432591	DOWN
1194	SBDS	2812.01	-0.749918	0.20858	-3.59536	0.000323946	0.00435115	DOWN
1195	GMPS	2479.71	0.581878	0.16187	3.59473	0.000324732	0.00435135	UP
1196	PRSS3	135.901	-2.59741	0.722563	-3.59471	0.000324747	0.00435135	DOWN
1197	EBF1	209.416	-1.84224	0.512816	-3.59241	0.00032764	0.00438304	DOWN
1198	CACNA1I	442.409	1.93202	0.538219	3.58966	0.000331103	0.00442581	UP
1199	GFRA2	30.7612	-2.6304	0.732832	-3.58937	0.000331483	0.00442732	DOWN
1200	MYOM2	117.686	-1.67563	0.467024	-3.58789	0.000333366	0.00444889	DOWN
1201	YPEL1	91.9604	1.15778	0.32277	3.587	0.000334509	0.00446057	UP
1202	TBX1	798.612	1.53395	0.427805	3.58563	0.000336272	0.00448048	UP
1203	TNNI3	4.68726	3.41196	0.951826	3.58464	0.000337537	0.00449373	UP
1204	NFASC	450.871	-1.91612	0.534789	-3.58294	0.000339752	0.00451599	DOWN
1205	SOD3	310.379	-2.01024	0.561235	-3.58181	0.00034122	0.00452863	DOWN
1206	NUDT8	75.4395	0.948305	0.264757	3.58179	0.000341249	0.00452863	UP
1207	UQCRH	4625.55	0.628783	0.175642	3.57992	0.000343705	0.00455759	UP
1208	FNDC1	47.7278	-3.14514	0.879062	-3.57784	0.000346449	0.00458665	DOWN
1209	SRPK2	1817.75	0.507188	0.141827	3.57609	0.000348766	0.00461365	UP
1210	GDPD2	559.635	2.27118	0.636045	3.57079	0.000355907	0.00470437	UP
1211	SLC25A1	2023.81	0.779198	0.218231	3.57053	0.000356262	0.00470532	UP
1212	SEMA6A	2895.5	1.51156	0.423498	3.56922	0.000358047	0.00472514	UP
1213	GPATCH2L	2416.02	0.615161	0.172388	3.56846	0.00035908	0.00473181	UP
1214	SUZ12	2412.04	0.561015	0.157216	3.56843	0.000359122	0.00473181	UP
1215	ZNF280C	333.552	0.564605	0.158368	3.56516	0.000363641	0.00478756	UP
1216	DOCK10	300.237	-1.29787	0.364086	-3.56474	0.000364217	0.00479134	DOWN
1217	CBL	1446.67	0.532693	0.149453	3.56429	0.000364844	0.0047958	UP
1218	HECTD4	3276	0.588719	0.165235	3.56291	0.000366761	0.00481718	UP
1219	MRPL12	1570.6	0.690957	0.193976	3.56207	0.00036794	0.00482746	UP
1220	ZNF619	327.083	0.69497	0.19511	3.56194	0.000368125	0.00482746	UP
1221	SPIN3	1149.01	0.582072	0.163558	3.55881	0.000372535	0.00488144	UP
1222	PGM5	781.319	-2.63618	0.740884	-3.55815	0.000373476	0.00488992	DOWN
1223	C1orf87	6.50838	5.38465	1.5135	3.55774	0.000374059	0.00489369	UP
1224	CLIP3	401.414	-1.72911	0.486127	-3.5569	0.000375255	0.00490386	DOWN
1225	ZSCAN16	353.38	0.771227	0.216845	3.55657	0.000375722	0.00490386	UP
1226	S1PR4	41.8796	-1.63102	0.458589	-3.5566	0.000375688	0.00490386	DOWN
1227	CFAP43	66.9356	1.37941	0.388103	3.55424	0.000379072	0.00493596	UP
1228	AMER1	328.79	0.726867	0.204535	3.55375	0.000379777	0.00493951	UP
1229	DEPDC7	58.2225	-1.63157	0.459126	-3.55364	0.00037994	0.00493951	DOWN
1230	MGP	2129.5	-2.2227	0.625877	-3.55134	0.000383272	0.00497894	DOWN
1231	KIF25	5.07166	-2.53878	0.714982	-3.55083	0.000384019	0.00498475	DOWN
1232	KIF20A	493.283	1.85714	0.523051	3.55059	0.000384365	0.00498534	UP
1233	IKBIP	536.733	-0.686568	0.193392	-3.55014	0.00038502	0.00498995	DOWN
1234	THBS2	2972.6	-1.88263	0.530656	-3.54775	0.000388544	0.00503168	DOWN
1235	GXYLT2	36.5999	-2.37897	0.671369	-3.54346	0.000394906	0.0051101	DOWN
1236	FLT3	44.0317	-2.21771	0.626029	-3.54251	0.000396344	0.00512471	DOWN
1237	MSH6	2035.97	0.74162	0.209401	3.54162	0.000397673	0.00513571	UP
1238	ACSBG1	301.42	1.87269	0.52878	3.54153	0.000397813	0.00513571	UP
1239	ZNF831	62.3678	-2.1371	0.603575	-3.54074	0.000399007	0.00514313	DOWN
1240	NR4A3	413.205	-2.10196	0.593872	-3.53942	0.000401012	0.00516497	DOWN
1241	PAQR6	226.478	0.795774	0.224874	3.53875	0.000402027	0.00517404	UP
1242	P2RY12	31.8868	-2.42754	0.686379	-3.53673	0.000405114	0.00520973	DOWN
1243	ETS2	9524.84	-1.06727	0.301802	-3.53632	0.000405738	0.00521184	DOWN
1244	PROS1	533.844	-1.51872	0.42949	-3.53611	0.000406058	0.00521184	DOWN
1245	VPS13B	1603.41	0.637901	0.180435	3.53535	0.00040724	0.00522091	UP
1246	DNMT3A	2121.57	0.64631	0.182838	3.53489	0.000407951	0.00522598	UP
1247	XKR4	18.2537	-3.82935	1.0836	-3.5339	0.000409476	0.00523842	DOWN
1248	SLC51B	9.11277	-2.3821	0.674082	-3.53385	0.000409552	0.00523842	DOWN
1249	FBN1	367.768	-1.16004	0.328349	-3.53296	0.000410933	0.00524642	DOWN
1250	RRAS	530.848	-1.17898	0.333693	-3.53314	0.000410653	0.00524642	DOWN
1251	SOX4	7147.39	0.926386	0.262254	3.5324	0.000411802	0.005247	UP
1252	CCDC14	4610.36	0.780597	0.221004	3.53205	0.000412347	0.00524992	UP
1253	B4GALNT3	543.778	-1.6893	0.478481	-3.53055	0.000414698	0.00527581	DOWN
1254	DMTF1	3858.49	0.509002	0.144257	3.52843	0.000418034	0.00531419	UP
1255	NFAM1	116.931	-1.73867	0.493104	-3.52596	0.000421951	0.00535578	DOWN
1256	MLANA	16.8758	1.24723	0.353728	3.52597	0.000421937	0.00535578	UP
1257	ENOX1	59.5943	-1.47985	0.419756	-3.52551	0.000422676	0.0053568	DOWN
1258	DROSHA	2503.59	0.703188	0.199504	3.52468	0.000423997	0.00536073	UP
1259	FKTN	1094.65	0.792606	0.224884	3.5245	0.000424276	0.00536073	UP
1260	SYCP2	552.684	1.58409	0.44941	3.52482	0.000423764	0.00536073	UP
1261	FLNA	15440.8	-1.46714	0.416347	-3.52384	0.000425334	0.00537	DOWN
1262	TNFAIP3	1838.24	-1.3873	0.394063	-3.5205	0.00043074	0.00543092	DOWN
1263	PRSS1	4.74465	4.71289	1.33872	3.52045	0.000430813	0.00543092	UP
1264	METTL24	44.0846	-2.08896	0.593871	-3.51753	0.000435583	0.00548689	DOWN
1265	FUT1	192.651	-0.959683	0.273049	-3.51469	0.000440269	0.00554172	DOWN
1266	ITGA4	328.104	-1.45835	0.414988	-3.51421	0.00044107	0.0055476	DOWN
1267	NFATC2	525.784	-1.04949	0.298693	-3.51362	0.000442046	0.00555566	DOWN
1268	ABL1	2277.28	-0.693069	0.197266	-3.51337	0.000442454	0.00555659	DOWN
1269	KLRC2	16.8216	-2.07671	0.59142	-3.5114	0.000445749	0.00559375	DOWN
1270	CAMK1G	20.021	-1.72507	0.491541	-3.50952	0.000448915	0.00562922	DOWN
1271	HS3ST3B1	121.007	-1.85983	0.530014	-3.50903	0.000449752	0.00563546	DOWN
1272	TMCC3	362.96	-0.99792	0.284511	-3.5075	0.000452344	0.00566367	DOWN
1273	HLA-DPB1	1123.58	-1.77602	0.506706	-3.50504	0.000456541	0.00570462	DOWN
1274	DENND2A	297.029	-1.60528	0.458	-3.50498	0.000456645	0.00570462	DOWN
1275	RUBCNL	60.7105	-1.84498	0.526376	-3.50507	0.000456493	0.00570462	DOWN
1276	NKD1	347.827	-1.44775	0.413174	-3.50397	0.000458369	0.00572187	DOWN
1277	FYN	629.034	-1.1824	0.337583	-3.50256	0.000460809	0.00574801	DOWN
1278	MID1	2419.13	0.865769	0.247204	3.50224	0.000461355	0.0057505	UP
1279	FOXC2	42.3436	-3.09891	0.885193	-3.50083	0.000463804	0.00577237	DOWN
1280	AXDND1	64.2165	-2.20758	0.630781	-3.49975	0.000465691	0.00579151	DOWN
1281	SRCIN1	478.425	1.13026	0.322991	3.49935	0.000466388	0.00579584	UP
1282	CBX7	1705.48	-0.939851	0.268605	-3.499	0.000467005	0.00579917	DOWN
1283	ANKRD50	5430.2	1.24739	0.356654	3.49747	0.000469687	0.00582377	UP
1284	MKS1	604.539	0.684085	0.195594	3.49748	0.000469673	0.00582377	UP
1285	RNF19A	6502.19	0.87666	0.250778	3.49576	0.000472712	0.0058569	UP
1286	ENTPD5	3138.37	-1.07801	0.308395	-3.49554	0.000473102	0.00585737	DOWN
1287	NAGS	56.0651	1.25592	0.359334	3.49512	0.000473842	0.00586216	UP
1288	PPIP5K2	2018.98	0.523806	0.149964	3.49289	0.000477821	0.0059026	UP
1289	PDGFC	531.97	-1.61922	0.463574	-3.4929	0.000477808	0.0059026	DOWN
1290	CLVS2	13.7956	-3.94794	1.13093	-3.49089	0.000481414	0.00594257	DOWN
1291	LURAP1	39.7108	-1.72478	0.494154	-3.49036	0.000482372	0.00594997	DOWN
1292	DIRAS3	58.4656	-1.45517	0.417145	-3.48841	0.00048591	0.00598916	DOWN
1293	CGNL1	261.395	-1.42871	0.409645	-3.48769	0.000487214	0.00599806	DOWN
1294	SLC1A2	48.6676	-1.96457	0.563299	-3.48761	0.000487353	0.00599806	DOWN
1295	LPAR6	2203.22	-1.0227	0.29335	-3.48628	0.00048979	0.00602358	DOWN
1296	CARMIL3	101.019	1.13371	0.325338	3.4847	0.000492695	0.00605483	UP
1297	SAMD3	51.1582	-1.68702	0.484151	-3.48449	0.000493071	0.00605497	DOWN
1298	SLC7A2	811.189	-1.61709	0.464212	-3.48353	0.000494854	0.00607238	DOWN
1299	CD1E	75.1283	-2.34109	0.672299	-3.48221	0.0004973	0.00609789	DOWN
1300	TNS1	3235.85	-1.50923	0.433524	-3.48132	0.000498954	0.00611366	DOWN
1301	NPR1	152.507	-1.81373	0.521078	-3.48073	0.000500054	0.00612262	DOWN
1302	GK5	2398.37	0.63877	0.183549	3.4801	0.000501218	0.00613235	UP
1303	PPP1R14A	168.286	-1.92315	0.552762	-3.47917	0.000502972	0.00614832	DOWN
1304	TIE1	281.663	-1.43896	0.413644	-3.47873	0.0005038	0.00615035	DOWN
1305	LRRC4B	53.3632	-1.3836	0.398015	-3.47625	0.000508473	0.00620285	DOWN
1306	ZNF776	1213.13	0.673193	0.193735	3.4748	0.00051123	0.0062319	UP
1307	ANG	94.8226	-1.40127	0.40346	-3.47313	0.000514433	0.00626635	DOWN
1308	CCSAP	751.098	0.75659	0.217858	3.47287	0.000514932	0.00626784	UP
1309	OSBPL1A	1255.41	-0.750518	0.216238	-3.4708	0.000518916	0.00630841	DOWN
1310	PPP3CC	515.778	-0.80219	0.231129	-3.47074	0.000519025	0.00630841	DOWN
1311	TTLL5	1013.38	0.608773	0.175417	3.47044	0.000519612	0.00631093	UP
1312	TNFRSF10C	51.7096	-1.51068	0.43534	-3.47011	0.000520252	0.00631401	DOWN
1313	ZNF701	575.215	0.703761	0.202929	3.46802	0.000524305	0.00635399	UP
1314	ASNS	32.7478	1.22725	0.353969	3.46711	0.000526087	0.00637095	UP
1315	GCC2	2919.74	0.534981	0.15432	3.46671	0.000526879	0.00637583	UP
1316	ARL10	596.827	1.06786	0.308049	3.46651	0.000527258	0.00637583	UP
1317	LY96	97.7217	-1.64858	0.475639	-3.46603	0.000528211	0.00637808	DOWN
1318	RASGRP2	177.15	-1.74645	0.504061	-3.46476	0.000530701	0.00639884	DOWN
1319	ZKSCAN1	6435.58	0.660314	0.190645	3.46358	0.000533035	0.00642232	UP
1320	TLR8	48.8871	-2.27396	0.657252	-3.4598	0.000540578	0.00650848	DOWN
1321	PCDHGB3	21.3358	1.87848	0.543054	3.45911	0.000541967	0.00652048	UP
1322	CD14	434.495	-1.53002	0.442646	-3.45653	0.000547174	0.00657361	DOWN
1323	ESYT3	75.1776	1.68238	0.486714	3.4566	0.000547028	0.00657361	UP
1324	SRD5A1	606.476	0.785326	0.227214	3.45632	0.000547597	0.00657393	UP
1325	UHMK1	6692.46	0.750392	0.217148	3.45567	0.000548924	0.00658073	UP
1326	COL8A1	805.997	-1.73326	0.501741	-3.45449	0.000551343	0.00660459	DOWN
1327	SSTR2	73.1731	-1.70316	0.493261	-3.45286	0.00055468	0.00663977	DOWN
1328	FKBP7	342.757	-1.1256	0.326162	-3.45105	0.000558402	0.00667738	DOWN
1329	SMOC1	73.6828	-2.57295	0.745578	-3.45095	0.000558625	0.00667738	DOWN
1330	DOP1A	862.583	0.79361	0.230005	3.45041	0.000559738	0.00668106	UP
1331	EYA4	167.566	-2.2431	0.650067	-3.45056	0.000559428	0.00668106	DOWN
1332	RAPGEF3	912.978	-1.29676	0.37595	-3.44928	0.00056208	0.0067042	DOWN
1333	LYZ	4825.65	-2.35714	0.683659	-3.44783	0.000565105	0.00673545	DOWN
1334	LYSMD1	409.748	0.525294	0.152389	3.44706	0.00056672	0.0067402	UP
1335	RMDN2	196.07	-0.67976	0.197199	-3.44708	0.000566677	0.0067402	DOWN
1336	GPR158	58.2738	3.11674	0.904102	3.44733	0.000566147	0.0067402	UP
1337	IRF4	275.592	-2.12991	0.618193	-3.44539	0.000570243	0.00677725	DOWN
1338	SEMA6B	299.051	-1.89669	0.550712	-3.44407	0.000573034	0.00680555	DOWN
1339	CLIC4	2978.13	-1.39411	0.404937	-3.44278	0.000575775	0.00683321	DOWN
1340	EPHA7	380.177	-1.93016	0.560766	-3.44201	0.000577407	0.00684769	DOWN
1341	MOB1B	2104.9	0.562598	0.163465	3.4417	0.000578061	0.00685056	UP
1342	CBLN2	49.3812	-2.87507	0.835453	-3.44133	0.000578865	0.00685519	DOWN
1343	SLC25A14	427.908	0.526247	0.152975	3.44009	0.00058153	0.00688132	UP
1344	KLHL4	9.51089	-1.89013	0.549469	-3.43991	0.0005819	0.00688132	DOWN
1345	PODNL1	64.0576	-1.04002	0.302369	-3.43957	0.000582633	0.0068851	DOWN
1346	CHKA	2530.63	-1.06636	0.310487	-3.43448	0.000593695	0.00700585	DOWN
1347	CYBRD1	2186.83	-1.78056	0.518427	-3.43455	0.00059353	0.00700585	DOWN
1348	KANK4	10.2574	-2.64021	0.769145	-3.43265	0.000597707	0.00704319	DOWN
1349	KCTD19	20.2511	3.55324	1.03616	3.42925	0.000605258	0.00712712	UP
1350	MYO1E	1959.08	-0.680378	0.198615	-3.42562	0.000613402	0.0072128	DOWN
1351	JAK3	598.998	-1.06592	0.311159	-3.42566	0.000613308	0.0072128	DOWN
1352	IL1B	381.37	-1.84563	0.538841	-3.42519	0.000614367	0.00721903	DOWN
1353	CD200R1	122.192	-1.4939	0.436244	-3.42445	0.000616051	0.0072337	DOWN
1354	LCOR	4451.52	0.75062	0.219262	3.42339	0.00061846	0.00725329	UP
1355	SCN8A	263.742	1.54471	0.451236	3.42328	0.000618705	0.00725329	UP
1356	SFRP2	256.741	-3.87781	1.13282	-3.42314	0.000619029	0.00725329	DOWN
1357	CPT1B	23.5307	1.35664	0.396416	3.42226	0.000621032	0.00727163	UP
1358	CCDC18	365.931	0.596927	0.174468	3.42142	0.000622942	0.0072735	UP
1359	HS3ST4	46.7655	-2.9757	0.869648	-3.42173	0.000622247	0.0072735	DOWN
1360	KRT12	38.4194	2.58221	0.754594	3.42199	0.000621652	0.0072735	UP
1361	RXRG	16.9616	-4.10651	1.20022	-3.42148	0.00062282	0.0072735	DOWN
1362	PSMG4	401.218	0.589395	0.17233	3.42016	0.000625843	0.00730223	UP
1363	CCDC93	2002.91	0.575872	0.16839	3.41986	0.000626535	0.00730518	UP
1364	ITGB2	713.15	-1.64013	0.479668	-3.4193	0.00062783	0.00731232	DOWN
1365	PRR16	100.231	-2.0305	0.593851	-3.41921	0.000628027	0.00731232	DOWN
1366	MMP19	694.407	-1.66568	0.487243	-3.41857	0.000629504	0.00731413	DOWN
1367	CD247	144.206	-1.5613	0.4567	-3.41865	0.000629321	0.00731413	DOWN
1368	RGS9	37.4178	-1.65568	0.484282	-3.41883	0.000628911	0.00731413	DOWN
1369	PRKAR2B	1123.87	-1.74444	0.51072	-3.41565	0.000636304	0.00738281	DOWN
1370	IL2RG	512.938	-1.56499	0.458176	-3.41569	0.000636195	0.00738281	DOWN
1371	ARHGAP15	154.227	-1.56963	0.459574	-3.41541	0.000636871	0.00738424	DOWN
1372	CAND1	6413.48	0.755007	0.221096	3.41483	0.00063821	0.00738992	UP
1373	FBXO22	1602.15	0.536248	0.157036	3.41482	0.000638251	0.00738992	UP
1374	CCP110	1368.8	0.899609	0.263775	3.41052	0.000648384	0.00750202	UP
1375	MTUS1	4133.09	-0.820875	0.240719	-3.4101	0.000649391	0.00750386	DOWN
1376	NARF	1982.58	0.549846	0.161241	3.41008	0.000649447	0.00750386	UP
1377	MTMR4	3005.25	0.636402	0.186714	3.40842	0.000653391	0.00752857	UP
1378	CREBL2	2343.56	-0.579856	0.170127	-3.40836	0.000653544	0.00752857	DOWN
1379	F13A1	687.123	-1.74833	0.512923	-3.40857	0.000653047	0.00752857	DOWN
1380	KCNC4	524.86	1.71822	0.504139	3.40823	0.00065385	0.00752857	UP
1381	GBP7	31.7283	2.13764	0.627094	3.40881	0.000652468	0.00752857	UP
1382	NUPR1	631.667	-1.63643	0.480192	-3.40786	0.000654733	0.00753351	DOWN
1383	C1QTNF2	45.6652	-2.09798	0.615827	-3.40677	0.000657354	0.00755718	DOWN
1384	VENTX	24.9568	-1.51235	0.443943	-3.40663	0.000657699	0.00755718	DOWN
1385	SAMD15	54.3543	0.943536	0.277066	3.40546	0.000660525	0.0075844	UP
1386	VSIR	1704.16	-1.05285	0.309256	-3.40447	0.000662937	0.00760683	DOWN
1387	PCDHB10	87.4853	1.34045	0.393795	3.40393	0.000664232	0.00761118	UP
1388	ADRB3	14.7438	-3.17694	0.933271	-3.40409	0.000663842	0.00761118	DOWN
1389	PDE5A	654.156	-1.25078	0.367492	-3.40356	0.00066514	0.00761633	DOWN
1390	SBK3	4.06552	-3.27281	0.96195	-3.40227	0.000668296	0.00764721	DOWN
1391	MZT2A	462.312	0.76795	0.225746	3.40183	0.000669353	0.00765402	UP
1392	PRX	229.225	-1.01354	0.298044	-3.40064	0.000672289	0.00768232	DOWN
1393	LRP1B	139.331	2.42214	0.712525	3.39938	0.000675387	0.00770712	UP
1394	NBPF12	123.953	1.41021	0.414825	3.39954	0.000674982	0.00770712	UP
1395	GRIK3	105.473	-2.35533	0.693412	-3.39673	0.000681972	0.00777692	DOWN
1396	TSEN2	903.068	0.638596	0.188018	3.39646	0.000682626	0.00777904	UP
1397	FZD7	1053.99	-1.27166	0.374492	-3.39569	0.000684554	0.0077916	DOWN
1398	NSD3	5056.99	0.59119	0.174121	3.39529	0.000685561	0.00779644	UP
1399	CAVIN1	3391.52	-1.83717	0.541448	-3.39307	0.000691128	0.00785437	DOWN
1400	GAREM1	2709.65	0.871387	0.256887	3.39211	0.000693575	0.00786604	UP
1401	CADPS	16.0469	-2.72413	0.803334	-3.39103	0.000696304	0.00789161	DOWN
1402	PLPPR1	36.147	2.73452	0.80665	3.38998	0.000698989	0.00791663	UP
1403	NCKAP1L	414.811	-1.4191	0.418982	-3.38702	0.000706561	0.00799695	DOWN
1404	TXLNB	25.4686	-1.90463	0.562383	-3.38672	0.000707336	0.00800026	DOWN
1405	TUBA3D	31.0687	1.42568	0.421085	3.38572	0.000709919	0.00802401	UP
1406	GAL3ST4	258.922	-1.19664	0.353693	-3.38329	0.000716237	0.00808992	DOWN
1407	GPI	8574.94	0.689343	0.203897	3.38084	0.000722637	0.0081456	UP
1408	CCDC150	101.112	1.48231	0.438435	3.38091	0.000722473	0.0081456	UP
1409	RERGL	56.8835	-3.34225	0.989049	-3.37926	0.000726815	0.00818247	DOWN
1410	ZSCAN31	383.956	0.899261	0.26613	3.37902	0.000727435	0.00818303	UP
1411	SFRP1	50.4338	-2.20064	0.651381	-3.37842	0.000729039	0.00819552	DOWN
1412	TRAT1	43.9471	-2.11015	0.624692	-3.37791	0.000730389	0.00820515	DOWN
1413	C8orf34	30.2414	-2.2187	0.656899	-3.37754	0.000731371	0.00821063	DOWN
1414	SLC46A2	366.421	-1.92769	0.570993	-3.37602	0.000735417	0.00825048	DOWN
1415	ATP6V0A4	13.2623	-1.68783	0.500078	-3.37513	0.000737808	0.00826614	DOWN
1416	CCL24	19.4626	-1.92516	0.570395	-3.37514	0.000737773	0.00826614	DOWN
1417	TMEM204	501.696	-1.24308	0.368481	-3.37354	0.000742091	0.00830292	DOWN
1418	ZNF585B	1037.84	0.589052	0.174742	3.37097	0.000749042	0.00835257	UP
1419	BEST1	237.34	-1.39289	0.41317	-3.37123	0.000748327	0.00835257	DOWN
1420	ULK4	123.031	0.682719	0.202523	3.37106	0.000748782	0.00835257	UP
1421	GGT5	238.556	-1.4841	0.440387	-3.36999	0.000751697	0.00837655	DOWN
1422	TAB3	1707.34	0.531549	0.157767	3.36921	0.000753837	0.00838915	UP
1423	ZNF117	53.5076	2.11398	0.627417	3.36934	0.000753474	0.00838915	UP
1424	ITGA11	239.663	-1.51773	0.450696	-3.36753	0.000758454	0.00842361	DOWN
1425	GJB7	125.346	1.58039	0.469281	3.36768	0.000758029	0.00842361	UP
1426	PMFBP1	67.4327	1.68233	0.49954	3.36776	0.000757815	0.00842361	UP
1427	COX20	3240.55	0.608153	0.180623	3.36697	0.000759989	0.00843502	UP
1428	EEPD1	327.374	-1.01257	0.300886	-3.3653	0.00076461	0.00846369	DOWN
1429	CLTRN	45.7395	-1.05814	0.314455	-3.36498	0.00076548	0.00846768	DOWN
1430	ACTL6A	2093.03	0.564613	0.167851	3.36378	0.000768822	0.00849899	UP
1431	FGD2	419.491	-1.31064	0.389717	-3.36306	0.000770823	0.00851544	DOWN
1432	RBM41	1404.83	0.583034	0.173379	3.36277	0.000771642	0.00851883	UP
1433	KCNE4	91.8969	-1.76222	0.524113	-3.3623	0.000772967	0.00852779	DOWN
1434	ITGAX	473.34	-1.53029	0.45517	-3.36202	0.000773741	0.00853067	DOWN
1435	ZNF703	1494.8	-1.14659	0.341166	-3.3608	0.000777169	0.00856277	DOWN
1436	ZBTB33	1748.41	0.562893	0.167612	3.35831	0.000784213	0.00862894	UP
1437	C11orf71	293.381	0.638284	0.190061	3.35832	0.000784185	0.00862894	UP
1438	ZNF169	103.845	0.87454	0.260437	3.35797	0.000785174	0.0086338	UP
1439	PPP1R3E	766.365	0.741272	0.2208	3.35721	0.000787346	0.00865196	UP
1440	CRYZ	2119.22	-1.02853	0.306422	-3.35658	0.000789116	0.00866211	DOWN
1441	SPI1	291.428	-1.49037	0.444036	-3.35641	0.000789626	0.00866211	DOWN
1442	EPHA5	15.0476	-2.55087	0.760017	-3.35633	0.000789834	0.00866211	DOWN
1443	CCN4	126.183	-1.55554	0.463488	-3.35615	0.000790363	0.00866219	DOWN
1444	NIN	2314.46	0.678253	0.202174	3.35481	0.000794206	0.00869857	UP
1445	MSRB3	553.215	-1.7789	0.530368	-3.35409	0.000796275	0.00871549	DOWN
1446	LY86	80.0716	-1.56876	0.467794	-3.35353	0.00079788	0.0087273	DOWN
1447	NUP210	2058.79	0.961777	0.286895	3.35236	0.000801243	0.00875257	UP
1448	TBX19	164.412	0.692898	0.206689	3.35237	0.00080122	0.00875257	UP
1449	THSD1	148.287	-0.891045	0.265884	-3.35126	0.000804446	0.00878178	DOWN
1450	QRFP	22.6066	-1.46575	0.437431	-3.35081	0.000805748	0.00879022	DOWN
1451	PRKAG2	1093.57	-0.721174	0.215254	-3.35034	0.000807122	0.00879943	DOWN
1452	OGT	15534	0.802411	0.239527	3.34998	0.000808165	0.00880502	UP
1453	MINDY2	3437.26	0.83516	0.249339	3.3495	0.000809573	0.00881459	UP
1454	CA11	181.811	-1.42832	0.426537	-3.34865	0.000812054	0.0088358	DOWN
1455	ZNF841	1647.52	1.0912	0.325944	3.34781	0.000814533	0.00885698	UP
1456	EGR1	26187.6	-2.03173	0.60693	-3.34755	0.000815289	0.0088594	DOWN
1457	ETV1	251.626	-1.29147	0.385879	-3.34682	0.000817438	0.00887115	DOWN
1458	CD3D	143.058	-1.62725	0.486472	-3.34501	0.000822807	0.00892359	DOWN
1459	BOLL	12.7616	2.30237	0.688366	3.34469	0.000823746	0.00892795	UP
1460	PSRC1	201.072	1.1014	0.329497	3.34266	0.000829788	0.00897586	UP
1461	EN2	9.30867	2.48932	0.744682	3.3428	0.000829374	0.00897586	UP
1462	SERPINF1	2389.93	-1.8238	0.545702	-3.34211	0.000831431	0.00898194	DOWN
1463	ST6GAL1	590.777	-1.25389	0.375174	-3.34216	0.000831297	0.00898194	DOWN
1464	CCDC85A	49.0071	-2.03352	0.608525	-3.34172	0.00083262	0.00898894	DOWN
1465	ASPM	641.903	1.86401	0.558051	3.34022	0.000837121	0.0090256	UP
1466	SLC13A2	13.8156	-3.39505	1.01647	-3.34005	0.000837645	0.0090256	DOWN
1467	BMP10	7.28571	-3.65584	1.09453	-3.3401	0.000837481	0.0090256	DOWN
1468	SERPINA1	406.858	-1.73345	0.519151	-3.33902	0.000840747	0.00905315	DOWN
1469	SPAG4	532.382	0.864624	0.259159	3.33627	0.000849105	0.00912541	UP
1470	GAS7	399.455	-1.62165	0.486126	-3.33587	0.000850314	0.00913249	DOWN
1471	CDKN2A	286.916	2.14947	0.644411	3.33555	0.000851294	0.00913712	UP
1472	SNX20	127.187	-1.56553	0.469529	-3.33425	0.000855285	0.00917403	DOWN
1473	LRRC37B	360.06	0.5762	0.172999	3.33065	0.000866425	0.00928752	UP
1474	TUBA4A	1305.24	-1.11959	0.336222	-3.32991	0.00086873	0.00930372	DOWN
1475	VCX3B	9.80096	2.64769	0.795195	3.32961	0.000869674	0.00930434	UP
1476	TSHZ1	976.491	-0.671605	0.201743	-3.32901	0.000871539	0.0093142	DOWN
1477	TAS2R38	17.6626	2.65501	0.79755	3.32896	0.000871717	0.0093142	UP
1478	TRPC3	73.7629	-2.11067	0.634328	-3.32741	0.000876582	0.00934815	DOWN
1479	ADGRE3	8.94086	-2.46573	0.741214	-3.32661	0.0008791	0.00936898	DOWN
1480	KIF26A	84.8293	-1.79799	0.540531	-3.32634	0.000879931	0.00937183	DOWN
1481	CD209	92.6175	-1.75072	0.52645	-3.32552	0.000882529	0.00939347	DOWN
1482	ACVR2B	1208.86	0.783982	0.235881	3.32364	0.000888518	0.00944513	UP
1483	HSD17B14	277.37	-1.16037	0.349242	-3.32255	0.000891998	0.00947605	DOWN
1484	ARHGEF39	205.806	0.956599	0.288006	3.32146	0.000895481	0.00950698	UP
1485	MAGEA4	22.0198	4.82162	1.45221	3.32019	0.00089957	0.00953819	UP
1486	CAB39	3834.52	-0.507143	0.152773	-3.31959	0.000901497	0.00954812	DOWN
1487	PTCD2	604.292	0.67616	0.203691	3.31954	0.000901655	0.00954812	UP
1488	ABCA6	210.221	-1.53871	0.463581	-3.31918	0.000902818	0.00954826	DOWN
1489	FLVCR1	923.488	0.697157	0.210057	3.31889	0.000903759	0.00955213	UP
1490	EMX1	17.3258	3.62671	1.09303	3.31802	0.000906576	0.00957581	UP
1491	HACD3	6701.88	-0.714577	0.21539	-3.3176	0.000907957	0.00957822	DOWN
1492	CD55	6285.72	-1.36654	0.411934	-3.31738	0.000908674	0.0095797	DOWN
1493	IL2RB	247.999	-1.46952	0.443038	-3.31692	0.000910171	0.0095894	DOWN
1494	TMC8	475.345	-1.15899	0.349507	-3.31606	0.000912951	0.00960651	DOWN
1495	HS6ST3	655.238	2.15682	0.650726	3.31448	0.000918136	0.0096477	UP
1496	ATG9B	148.718	1.9553	0.589952	3.31434	0.000918607	0.0096477	UP
1497	BTLA	27.6684	-2.08821	0.630133	-3.31392	0.000919982	0.00965603	DOWN
1498	CFI	1146.86	-1.69385	0.511295	-3.31286	0.000923461	0.00968032	DOWN
1499	BTBD8	486.777	0.963586	0.29106	3.31061	0.000930945	0.00974647	UP
1500	LRRC34	201.549	0.672608	0.203208	3.30995	0.000933112	0.00976301	UP
1501	IGFBP3	29265.9	1.44118	0.435459	3.30956	0.000934425	0.00977059	UP
1502	ZSCAN20	179.764	0.725247	0.219202	3.30858	0.000937712	0.00979879	UP
1503	RFX7	1710.4	0.746444	0.225639	3.30813	0.000939217	0.00980835	UP
1504	PECAM1	1339.83	-1.58143	0.478125	-3.30756	0.000941111	0.00982196	DOWN
1505	DACT2	22.9782	-3.72166	1.12535	-3.30712	0.000942621	0.00983154	DOWN
1506	CCDC136	153.609	1.5638	0.473429	3.30313	0.000956106	0.00996594	UP
1507	C14orf39	47.6189	3.34813	1.01372	3.30281	0.000957219	0.00997129	UP
1508	ECSCR	99.9933	-1.57082	0.475786	-3.30153	0.000961589	0.0100043	DOWN
1509	SDC2	1580.91	-1.56186	0.473244	-3.30033	0.000965716	0.0100409	DOWN
1510	CYP1B1	3528.3	-2.58402	0.78313	-3.29961	0.000968192	0.0100541	DOWN
1511	APPL1	2240.66	0.553889	0.167863	3.29965	0.000968041	0.0100541	UP
1512	CDON	192.399	-1.52409	0.461989	-3.29897	0.000970399	0.0100707	DOWN
1513	MAGEA3	147.22	5.10658	1.5483	3.29818	0.000973129	0.0100927	UP
1514	NF1	4066.96	0.51462	0.156074	3.29728	0.000976249	0.0101188	UP
1515	KLHL6	201.047	-1.49612	0.453986	-3.29552	0.000982411	0.0101763	DOWN
1516	LHFPL3	2.31019	-3.09464	0.93927	-3.29473	0.000985161	0.0101984	DOWN
1517	CPXM2	133.976	-2.02185	0.613737	-3.29432	0.000986599	0.0102069	DOWN
1518	ADAM19	410.521	-1.35356	0.411003	-3.2933	0.000990181	0.0102376	DOWN
1519	WRN	1146.76	0.580166	0.176259	3.29155	0.000996367	0.0102952	UP
1520	ADGRD1	120.036	-2.69768	0.819661	-3.29121	0.000997579	0.0103013	DOWN
1521	MED13L	2598.83	0.557379	0.169381	3.29069	0.00099941	0.0103138	UP
1522	ADAR	10350.9	0.581787	0.176859	3.28954	0.0010035	0.0103495	UP
1523	ADAM17	1158.8	0.603663	0.18354	3.28901	0.00100541	0.0103628	UP
1524	FNDC10	137.083	0.949649	0.28889	3.28723	0.00101178	0.010422	UP
1525	DOCK2	291.453	-1.44174	0.438782	-3.28577	0.00101705	0.0104633	DOWN
1526	CEACAM4	9.91936	-2.37739	0.723594	-3.28553	0.00101791	0.0104657	DOWN
1527	MMRN2	2927.9	-1.35621	0.413028	-3.28359	0.00102495	0.0105316	DOWN
1528	ANKDD1A	690.755	-0.703892	0.214392	-3.2832	0.00102637	0.0105397	DOWN
1529	ADGRE5	1024.57	-1.07482	0.327559	-3.2813	0.00103331	0.0106044	DOWN
1530	NLRP3	93.6126	-2.01618	0.614734	-3.27976	0.00103896	0.0106558	DOWN
1531	TMOD1	128.643	-2.33247	0.711337	-3.279	0.00104176	0.0106779	DOWN
1532	RNF166	726.701	-0.578698	0.176502	-3.2787	0.00104286	0.0106826	DOWN
1533	DHX40	2579.85	0.522858	0.159559	3.2769	0.00104954	0.0107428	UP
1534	CHML	823.988	0.801359	0.244581	3.27645	0.00105121	0.0107428	UP
1535	ADORA3	86.6058	-1.39142	0.42467	-3.27647	0.00105115	0.0107428	DOWN
1536	FBP2	20.1632	1.899	0.579597	3.27642	0.00105132	0.0107428	UP
1537	SPRY2	955.953	-1.17001	0.357219	-3.27532	0.00105543	0.0107647	DOWN
1538	CTSG	31.379	-3.00104	0.916289	-3.27521	0.00105584	0.0107647	DOWN
1539	HOXB6	1030.93	1.33924	0.408963	3.27473	0.00105764	0.0107742	UP
1540	F2RL3	73.1501	-1.89514	0.57876	-3.27449	0.00105855	0.0107768	DOWN
1541	NFE2L3	1505.4	0.905761	0.276628	3.2743	0.00105925	0.0107774	UP
1542	TGM2	3181.31	-1.69251	0.516941	-3.27408	0.00106007	0.0107791	DOWN
1543	BMP2	2126.67	-1.57912	0.482437	-3.2732	0.00106336	0.0108059	DOWN
1544	HOXB8	699.033	1.84767	0.564551	3.27281	0.00106485	0.0108145	UP
1545	ZNF528	1035.91	0.919735	0.281085	3.27208	0.00106758	0.0108222	UP
1546	FCGR2C	114.917	-1.12189	0.342862	-3.27214	0.00106737	0.0108222	DOWN
1547	RAG1	104.624	1.26428	0.386403	3.27193	0.00106815	0.0108222	UP
1548	FFAR4	29.6222	-2.01996	0.617362	-3.27192	0.00106821	0.0108222	DOWN
1549	ZDHHC21	2742.06	0.674894	0.206318	3.27114	0.00107115	0.0108453	UP
1550	CDKN3	169.324	1.62222	0.496076	3.2701	0.00107508	0.0108777	UP
1551	GAB3	168.27	-1.13076	0.345804	-3.26995	0.00107566	0.0108777	DOWN
1552	OFD1	3171.53	0.553189	0.169223	3.26899	0.00107933	0.0109016	UP
1553	PALB2	745.491	0.556851	0.170335	3.26915	0.00107869	0.0109016	UP
1554	ST3GAL2	644.868	-0.551873	0.168869	-3.26806	0.00108288	0.0109308	DOWN
1555	DISP1	298.599	0.537578	0.164559	3.26678	0.00108778	0.0109736	UP
1556	CFL2	662.501	-1.11028	0.339901	-3.26646	0.001089	0.0109792	DOWN
1557	RASGEF1B	247.449	-1.51506	0.463877	-3.26608	0.00109046	0.0109873	DOWN
1558	USP45	824.589	0.617167	0.188977	3.26584	0.00109141	0.0109902	UP
1559	FBXL2	250.784	0.990353	0.303524	3.26285	0.00110298	0.0111	UP
1560	ITM2C	6937.22	-1.08115	0.331532	-3.26108	0.0011099	0.0111493	DOWN
1561	CENPF	1332.14	1.82364	0.559484	3.25951	0.00111606	0.0112045	UP
1562	CREB3	938.689	-0.511424	0.15695	-3.25852	0.00111994	0.0112298	DOWN
1563	GADD45A	2087.11	-0.639553	0.196296	-3.25811	0.00112155	0.0112392	DOWN
1564	DSE	884.149	-0.973432	0.298814	-3.25765	0.0011234	0.0112509	DOWN
1565	LIF	1146.24	-1.95958	0.602012	-3.25505	0.00113373	0.0113417	DOWN
1566	KIF15	326.995	1.80945	0.555895	3.25502	0.00113383	0.0113417	UP
1567	CDK15	22.7066	-2.24546	0.689976	-3.25441	0.00113628	0.0113594	DOWN
1568	CACNA1F	58.8193	1.71346	0.526672	3.25338	0.0011404	0.0113938	UP
1569	HCK	180.885	-1.51268	0.465151	-3.25203	0.00114584	0.0114412	DOWN
1570	CYP1A1	2153.51	-2.30846	0.709998	-3.25136	0.00114855	0.011452	DOWN
1571	ANGPT1	251.356	-2.17044	0.66757	-3.25125	0.00114899	0.011452	DOWN
1572	CBY2	34.2157	1.87273	0.575957	3.25152	0.00114791	0.011452	UP
1573	C20orf204	72.0899	1.03029	0.317077	3.24933	0.00115679	0.011509	UP
1574	LVRN	19.0272	2.81767	0.867114	3.24948	0.00115615	0.011509	UP
1575	KCNJ6	3.63927	2.74626	0.845263	3.249	0.00115813	0.0115154	UP
1576	TMEM71	99.8841	-1.47515	0.454083	-3.24863	0.00115961	0.0115233	DOWN
1577	GLIPR2	328.138	-1.52439	0.469296	-3.24824	0.00116121	0.0115322	DOWN
1578	MIOX	8.57772	2.30138	0.708775	3.24698	0.00116635	0.0115764	UP
1579	LCK	260.926	-1.24944	0.384929	-3.2459	0.0011708	0.0116137	DOWN
1580	GPRASP1	499.999	-0.858889	0.264624	-3.24569	0.00117165	0.0116151	DOWN
1581	CPQ	865.631	-1.29585	0.3994	-3.2445	0.00117656	0.0116499	DOWN
1582	DENND11	2948.07	0.573996	0.176929	3.24422	0.00117772	0.0116545	UP
1583	KRTAP4-1	11.0544	2.69702	0.83152	3.24348	0.0011808	0.011671	UP
1584	CREB3L1	552.736	-2.02727	0.625157	-3.24282	0.00118354	0.0116911	DOWN
1585	ABR	5610.56	-0.674762	0.208094	-3.24258	0.00118452	0.0116939	DOWN
1586	TIA1	7506.5	0.563347	0.173754	3.24221	0.00118605	0.011702	UP
1587	CXCR2	342.95	-1.58223	0.48805	-3.24193	0.00118722	0.0117066	DOWN
1588	GON4L	1945.71	0.628803	0.194038	3.24062	0.00119269	0.0117536	UP
1589	DOK2	128.907	-1.47541	0.455327	-3.24032	0.00119394	0.011759	DOWN
1590	PYHIN1	59.0129	-1.63944	0.506089	-3.23944	0.00119765	0.0117815	DOWN
1591	LHX4	320.526	1.13685	0.350965	3.23921	0.00119863	0.0117842	UP
1592	CCDC85B	477.836	-1.35249	0.417669	-3.23819	0.0012029	0.0118098	DOWN
1593	SYT14	57.1914	2.75201	0.849847	3.23825	0.00120266	0.0118098	UP
1594	CREB5	126.448	-1.5546	0.480099	-3.23808	0.00120337	0.0118098	DOWN
1595	MYOZ3	28.0023	-1.95553	0.603985	-3.23771	0.00120494	0.0118182	DOWN
1596	RCOR2	107.92	1.41232	0.436247	3.23744	0.00120608	0.0118224	UP
1597	IFITM3	3878.74	-1.23728	0.382308	-3.23635	0.00121068	0.0118606	DOWN
1598	PTTG1	436.417	1.19397	0.369081	3.23498	0.00121652	0.0119107	UP
1599	CX3CR1	128.173	-1.88761	0.583598	-3.23443	0.00121885	0.0119265	DOWN
1600	MTBP	273.751	0.914375	0.282785	3.23346	0.00122301	0.0119602	UP
1601	SULF2	673.087	-1.30019	0.402148	-3.23312	0.00122448	0.011961	DOWN
1602	TAFA5	112.531	-2.07719	0.642484	-3.23306	0.00122473	0.011961	DOWN
1603	PDGFRL	36.7775	-1.75017	0.541356	-3.23293	0.00122526	0.011961	DOWN
1604	KCNN3	114.356	-1.7714	0.547963	-3.2327	0.00122624	0.0119636	DOWN
1605	RBFOX3	53.4493	-1.92247	0.594791	-3.23218	0.00122849	0.0119785	DOWN
1606	MLXIP	3941.34	-0.578296	0.178937	-3.23183	0.00122999	0.0119791	DOWN
1607	SLF1	372.207	0.806237	0.249467	3.23184	0.00122996	0.0119791	UP
1608	CXCL16	1360.99	-0.755598	0.233812	-3.23164	0.0012308	0.01198	DOWN
1609	PAM	3290.85	-1.1858	0.36707	-3.23044	0.00123598	0.0120163	DOWN
1610	SLC34A1	4.88159	-3.17663	0.983293	-3.23061	0.00123528	0.0120163	DOWN
1611	NOTUM	69.5984	-2.07413	0.642208	-3.22969	0.00123924	0.012041	DOWN
1612	PLCB2	697.939	-1.35833	0.420759	-3.22828	0.00124538	0.0120935	DOWN
1613	GRK5	461.257	-1.33488	0.413816	-3.22578	0.00125631	0.0121785	DOWN
1614	CRYM	208.167	-1.79008	0.554932	-3.22577	0.00125633	0.0121785	DOWN
1615	ODF2L	3101.56	0.588418	0.182582	3.22276	0.00126962	0.012293	UP
1616	ZNF572	144.849	0.987961	0.306552	3.22282	0.00126935	0.012293	UP
1617	IFITM1	1998.81	-1.36903	0.424992	-3.22131	0.00127605	0.0123409	DOWN
1618	CSRP1	4783.12	-1.03665	0.321925	-3.22017	0.00128114	0.0123829	DOWN
1619	ASB14	50.019	0.932892	0.289855	3.21848	0.00128871	0.0124488	UP
1620	MPPED2	620.445	-1.25741	0.390879	-3.21688	0.00129594	0.0125041	DOWN
1621	PNMA8B	51.9278	-1.92541	0.598844	-3.21521	0.00130347	0.0125622	DOWN
1622	RAB3B	652.278	2.06412	0.642065	3.21481	0.00130529	0.0125724	UP
1623	NUP107	2130.38	0.788481	0.245301	3.21434	0.00130743	0.0125857	UP
1624	LGI4	172.218	-2.08136	0.647635	-3.21378	0.00130998	0.012603	DOWN
1625	PTCH2	71.3861	-1.20932	0.376373	-3.21308	0.0013132	0.0126267	DOWN
1626	CAMSAP2	2512.23	0.544664	0.169542	3.21256	0.00131555	0.012642	UP
1627	PTPRR	682.934	1.24998	0.389147	3.21211	0.00131764	0.0126547	UP
1628	FGFRL1	395.118	-0.8579	0.267156	-3.21123	0.00132166	0.012686	DOWN
1629	NOSTRIN	314.538	-1.2741	0.396935	-3.20985	0.00132804	0.0127399	DOWN
1630	TYROBP	239.513	-1.52259	0.474392	-3.20955	0.00132942	0.0127457	DOWN
1631	SLCO1A2	119.085	3.40226	1.06016	3.20919	0.0013311	0.0127545	UP
1632	PLS3	4689.09	-0.696265	0.217059	-3.20771	0.00133794	0.0127844	DOWN
1633	STON2	3860.97	0.942695	0.293848	3.2081	0.00133614	0.0127844	UP
1634	EPHX4	105.771	1.77703	0.553949	3.20793	0.00133695	0.0127844	UP
1635	DEFB1	76.6944	-1.74991	0.545563	-3.20754	0.00133877	0.0127844	DOWN
1636	IL17RD	179.246	1.12923	0.352154	3.20664	0.00134293	0.0128161	UP
1637	CDKN2B	817.859	-1.69829	0.529655	-3.20641	0.001344	0.012819	DOWN
1638	REEP2	59.5215	-1.92261	0.599684	-3.20604	0.00134573	0.0128281	DOWN
1639	CD180	80.1729	-1.44297	0.450114	-3.2058	0.00134687	0.0128316	DOWN
1640	ADCY4	444.726	-1.24732	0.389166	-3.20512	0.00135007	0.0128547	DOWN
1641	CYP27A1	579.169	-1.82374	0.569088	-3.20467	0.00135217	0.0128673	DOWN
1642	LEAP2	376.138	-1.78858	0.558216	-3.2041	0.00135485	0.0128854	DOWN
1643	NRG2	216.746	-1.88407	0.588053	-3.20391	0.00135576	0.0128867	DOWN
1644	NLN	783.187	0.684686	0.213733	3.20346	0.00135785	0.0128992	UP
1645	KRTAP5-7	33.7514	1.75262	0.547173	3.20305	0.0013598	0.0129103	UP
1646	SLC44A5	794.1	1.74654	0.545815	3.19987	0.0013749	0.0130387	UP
1647	TACC3	1435.17	1.35718	0.424226	3.19919	0.00137813	0.013056	UP
1648	PIGR	14233.2	-2.64281	0.82634	-3.19821	0.00138281	0.013084	DOWN
1649	ELANE	11.3968	-3.52577	1.10305	-3.19639	0.00139157	0.0131593	DOWN
1650	CA9	218.634	2.6807	0.838732	3.19614	0.00139281	0.0131635	UP
1651	CDK18	1440.08	0.559744	0.175199	3.1949	0.0013988	0.0132109	UP
1652	PLK1	476.107	1.08247	0.338842	3.19463	0.00140013	0.0132109	UP
1653	USP18	229.859	0.911971	0.285472	3.19461	0.0014002	0.0132109	UP
1654	TMEM255B	221.846	-1.4026	0.439078	-3.19443	0.00140108	0.0132117	DOWN
1655	BMP2K	211.612	0.668564	0.209373	3.19317	0.00140718	0.0132541	UP
1656	C5AR2	38.3124	-1.90299	0.595951	-3.1932	0.00140706	0.0132541	DOWN
1657	LIX1L	742.996	-1.22222	0.382983	-3.19131	0.00141627	0.0133246	DOWN
1658	KIF19	16.7242	-2.25687	0.707188	-3.19132	0.00141623	0.0133246	DOWN
1659	KPNA2	2424.18	1.15775	0.362956	3.18978	0.00142382	0.0133805	UP
1660	GNE	1728.66	-1.23036	0.38574	-3.1896	0.00142471	0.0133813	DOWN
1661	DNAJB4	1528.18	-1.20633	0.378336	-3.18852	0.00143005	0.0134087	DOWN
1662	CTPS2	1249.5	0.627647	0.196893	3.18776	0.00143377	0.0134138	UP
1663	ACYP1	333.088	0.691379	0.216875	3.18791	0.00143303	0.0134138	UP
1664	SHISA6	69.8927	-2.3202	0.727847	-3.18776	0.00143381	0.0134138	DOWN
1665	NPAS3	39.304	-2.08704	0.654647	-3.18803	0.00143245	0.0134138	DOWN
1666	BTG1	7049.55	-0.807522	0.253371	-3.18712	0.00143699	0.0134321	DOWN
1667	PROSER2	375.571	-0.778392	0.244237	-3.18704	0.00143739	0.0134321	DOWN
1668	ISG20	228.494	-1.27069	0.398961	-3.185	0.00144753	0.0135116	DOWN
1669	BTK	105.123	-1.56747	0.492711	-3.18133	0.00146601	0.0136534	DOWN
1670	L3HYPDH	806.562	0.664061	0.208849	3.17963	0.00147465	0.0137262	UP
1671	FOXH1	37.418	1.57353	0.494907	3.17944	0.0014756	0.0137274	UP
1672	DUSP10	534.229	0.936901	0.294813	3.17795	0.00148319	0.0137902	UP
1673	TOP3B	1205.37	0.5414	0.170391	3.1774	0.00148599	0.0138086	UP
1674	BDNF	58.7953	-1.70901	0.537995	-3.17662	0.00149001	0.013815	DOWN
1675	FASLG	25.8568	-2.16727	0.682225	-3.17677	0.00148925	0.013815	DOWN
1676	LRRTM4	13.9055	-2.35715	0.741967	-3.17689	0.00148864	0.013815	DOWN
1677	CYP4F8	2619.46	2.77737	0.874706	3.17521	0.0014973	0.0138517	UP
1678	NAPB	1186.64	0.517378	0.162942	3.17523	0.00149719	0.0138517	UP
1679	NEK2	381.123	1.91919	0.604395	3.17539	0.00149636	0.0138517	UP
1680	DCST1	34.0673	1.04734	0.32983	3.1754	0.00149629	0.0138517	UP
1681	DUS1L	2846.59	0.515295	0.162296	3.17503	0.00149823	0.0138526	UP
1682	CSAG1	105.717	5.21988	1.64431	3.17452	0.00150087	0.0138616	UP
1683	TMEM145	18.6039	1.57451	0.495983	3.17452	0.00150082	0.0138616	UP
1684	CD44	10017.3	-0.875677	0.275985	-3.17291	0.00150918	0.0139228	DOWN
1685	NXN	1231	-1.03704	0.326837	-3.17296	0.00150893	0.0139228	DOWN
1686	HOXA11	460.268	-1.23745	0.390033	-3.17267	0.00151042	0.0139266	DOWN
1687	SERPING1	3719.09	-1.62925	0.513566	-3.17243	0.00151168	0.0139304	DOWN
1688	CFAP52	14.4884	1.72564	0.544061	3.17178	0.00151509	0.0139541	UP
1689	CCL17	59.9548	1.61396	0.508908	3.17142	0.00151698	0.0139638	UP
1690	ALDH4A1	2965.07	-0.926752	0.292352	-3.16999	0.00152445	0.0140248	DOWN
1691	TPM4	21037.5	-0.73008	0.230434	-3.16828	0.00153344	0.0140681	DOWN
1692	SMARCC1	6030.23	0.6034	0.190449	3.16831	0.00153329	0.0140681	UP
1693	DQX1	353.861	1.5103	0.476657	3.16852	0.00153215	0.0140681	UP
1694	TULP1	27.2959	-1.02565	0.323698	-3.16855	0.00153204	0.0140681	DOWN
1695	ARHGAP30	1295.18	-0.903257	0.285194	-3.16717	0.0015393	0.0141067	DOWN
1696	CEP152	309.095	0.840406	0.265411	3.16643	0.00154323	0.0141349	UP
1697	SLITRK6	9816.87	1.46958	0.464308	3.1651	0.0015503	0.0141809	UP
1698	USP35	446.858	0.596676	0.188522	3.16502	0.00155074	0.0141809	UP
1699	ADAMTS10	177.17	-1.59323	0.503415	-3.16484	0.00155166	0.0141809	DOWN
1700	LRRIQ1	33.3097	2.86256	0.904476	3.16489	0.00155142	0.0141809	UP
1701	UVSSA	1187.98	0.54775	0.173098	3.1644	0.00155401	0.0141946	UP
1702	OLFM1	260.376	-1.92464	0.608407	-3.16341	0.00155933	0.014229	DOWN
1703	NBPF10	102.623	1.20433	0.38071	3.16338	0.0015595	0.014229	UP
1704	ZNF345	536.401	0.735303	0.232475	3.16293	0.00156188	0.0142351	UP
1705	NOS1AP	98.787	0.765314	0.241961	3.16296	0.00156174	0.0142351	UP
1706	GNA14	371.488	-1.55028	0.490305	-3.16187	0.00156762	0.0142796	DOWN
1707	POU2F1	1377.27	0.58409	0.184879	3.15931	0.00158143	0.0143975	UP
1708	GTF2IRD1	1310.35	0.551342	0.174569	3.15831	0.00158688	0.0144347	UP
1709	KLF12	549.848	1.14803	0.363504	3.15824	0.00158726	0.0144347	UP
1710	ZNF432	1437.02	1.02582	0.325171	3.15472	0.00160653	0.014602	UP
1711	SPARC	13107.6	-1.46785	0.465383	-3.15407	0.00161008	0.0146183	DOWN
1712	RTKN2	475.468	1.32328	0.419672	3.15314	0.00161527	0.0146463	UP
1713	RAB30	424.361	-0.805176	0.255445	-3.15205	0.00162127	0.0146878	DOWN
1714	MYOT	40.4323	-1.75976	0.558337	-3.15179	0.00162272	0.0146929	DOWN
1715	KL	88.487	-1.61747	0.513248	-3.15144	0.00162469	0.0147028	DOWN
1716	CORO1C	2403.02	-0.766227	0.243177	-3.1509	0.00162767	0.0147217	DOWN
1717	STK10	1186.46	-0.659981	0.209501	-3.15025	0.00163133	0.0147307	DOWN
1718	COL5A3	416.067	-1.53223	0.486358	-3.15041	0.0016304	0.0147307	DOWN
1719	MRO	18.933	-1.96184	0.622751	-3.15028	0.00163112	0.0147307	DOWN
1720	STIM1	1870.06	-0.526255	0.167066	-3.14998	0.00163282	0.0147362	DOWN
1721	CEACAM21	20.7947	-1.47266	0.467702	-3.14871	0.00163992	0.0147762	DOWN
1722	KIF1B	1904.49	0.591657	0.187946	3.14802	0.00164378	0.0147982	UP
1723	SOX5	129.609	-1.57133	0.499158	-3.14796	0.00164415	0.0147982	DOWN
1724	TSPAN32	31.4436	-1.61445	0.51293	-3.14751	0.00164669	0.0148066	DOWN
1725	GUCA2A	12.1145	3.72183	1.18248	3.14748	0.00164686	0.0148066	UP
1726	PDE10A	3027	1.25612	0.399197	3.14661	0.00165175	0.0148425	UP
1727	ZNF581	417.089	0.687889	0.218636	3.14628	0.00165364	0.0148515	UP
1728	TPK1	261.864	-0.818024	0.260017	-3.14603	0.001655	0.0148557	DOWN
1729	IKZF2	4120.24	0.956811	0.304221	3.14512	0.0016602	0.014863	UP
1730	NCBP3	3660.17	0.565814	0.179904	3.14509	0.00166035	0.014863	UP
1731	PLXNA3	3387.6	0.653742	0.207863	3.14506	0.00166051	0.014863	UP
1732	ANKRD35	209.954	-1.58221	0.503131	-3.14472	0.00166248	0.014863	DOWN
1733	C1QL1	86.8131	-2.10957	0.670948	-3.14417	0.00166559	0.014863	DOWN
1734	CFP	37.4862	-1.46139	0.464724	-3.14464	0.0016629	0.014863	DOWN
1735	CD300E	26.8848	-2.18124	0.693735	-3.1442	0.00166541	0.014863	DOWN
1736	DRP2	47.6146	-1.83267	0.582714	-3.14506	0.00166052	0.014863	DOWN
1737	EBI3	23.9201	-1.86816	0.59418	-3.1441	0.00166597	0.014863	DOWN
1738	SLURP1	7.01566	2.00354	0.63692	3.14567	0.00165708	0.014863	UP
1739	FOXD4	77.5372	1.61726	0.514517	3.14327	0.00167071	0.0148921	UP
1740	SPICE1	930.44	0.571447	0.181809	3.14311	0.00167161	0.0148921	UP
1741	SUPT20H	1919.46	0.553057	0.176008	3.14223	0.00167665	0.0149131	UP
1742	LCNL1	10.9388	-2.92122	0.929614	-3.1424	0.00167572	0.0149131	DOWN
1743	SH2D1A	84.5399	-1.90365	0.605892	-3.1419	0.00167853	0.0149217	DOWN
1744	SCNN1D	89.0173	-1.00183	0.318906	-3.14144	0.00168116	0.0149372	DOWN
1745	ANK2	160.807	-2.23954	0.713084	-3.14065	0.00168576	0.0149567	DOWN
1746	CENPA	114.855	1.75836	0.559958	3.14016	0.00168858	0.0149711	UP
1747	GNB5	1085.12	-0.539944	0.171989	-3.1394	0.00169293	0.0149966	DOWN
1748	KIAA1958	434.913	0.764465	0.243511	3.13934	0.00169327	0.0149966	UP
1749	ZNF529	1289.84	0.626377	0.199589	3.13834	0.0016991	0.0150401	UP
1750	PLEK	324.786	-1.44325	0.459899	-3.13818	0.00169998	0.0150401	DOWN
1751	AKR1C4	1.91446	2.87844	0.917334	3.13784	0.00170199	0.0150498	UP
1752	TLR7	102.549	-1.39446	0.444523	-3.13698	0.00170696	0.0150857	DOWN
1753	EPB41L2	1701.01	-0.98025	0.312788	-3.13391	0.00172494	0.0152203	DOWN
1754	AHCYL2	1593.96	-0.870198	0.277788	-3.1326	0.00173264	0.015272	DOWN
1755	C3orf20	10.1586	1.39716	0.446032	3.13243	0.00173366	0.015273	UP
1756	RAD18	582.979	0.765036	0.244261	3.13204	0.00173597	0.0152852	UP
1757	APOL1	21040.7	1.24938	0.399429	3.12791	0.00176053	0.0154768	UP
1758	SPP1	1510.75	1.77357	0.566995	3.12802	0.00175986	0.0154768	UP
1759	CD93	1519.72	-1.3229	0.423196	-3.12598	0.00177214	0.0155542	DOWN
1760	ANKRD22	1047.52	-1.43112	0.45789	-3.12547	0.00177518	0.015556	DOWN
1761	PIP4P2	245.401	-1.03169	0.33009	-3.12547	0.00177521	0.015556	DOWN
1762	GALNT13	106.812	2.12283	0.679195	3.12551	0.00177497	0.015556	UP
1763	AGT	107.33	-1.9922	0.637439	-3.12532	0.00177609	0.015556	DOWN
1764	SCARF2	210.059	-1.4432	0.461953	-3.12413	0.00178333	0.0156112	DOWN
1765	DYRK2	2614.88	0.744643	0.238375	3.12382	0.00178517	0.0156167	UP
1766	SLC66A2	736.914	-0.581224	0.186077	-3.12356	0.00178679	0.0156167	DOWN
1767	SLC7A7	198.787	-1.24757	0.399461	-3.12313	0.00178939	0.0156313	DOWN
1768	LRRC46	39.4919	1.04651	0.335131	3.12268	0.0017921	0.0156385	UP
1769	EFEMP2	697.438	-1.20055	0.384664	-3.12104	0.00180211	0.0157176	DOWN
1770	MACIR	479.302	0.722359	0.231467	3.12079	0.00180369	0.0157232	UP
1771	PLA2G4A	1494.57	-0.897251	0.287555	-3.12027	0.00180683	0.0157422	DOWN
1772	ACR	7.38406	-2.64432	0.84751	-3.1201	0.00180787	0.015743	DOWN
1773	RSPO3	27.7073	-4.38376	1.40534	-3.11937	0.00181239	0.0157741	DOWN
1774	MS4A8	11.278	2.23864	0.717729	3.11906	0.00181429	0.0157825	UP
1775	NIPA1	1018.82	0.613478	0.196733	3.11833	0.00181879	0.0158133	UP
1776	TENM3	43.4853	-1.96197	0.629339	-3.11751	0.00182385	0.015849	DOWN
1777	TFPI	1203.42	-1.17639	0.377497	-3.11629	0.00183144	0.01589	DOWN
1778	PLA2G4C	107.349	-1.64514	0.527886	-3.11647	0.00183028	0.01589	DOWN
1779	HIC2	547.981	0.643607	0.206547	3.11603	0.00183304	0.0158956	UP
1780	GYPE	9.73809	-2.23212	0.716426	-3.11563	0.00183551	0.0159087	DOWN
1781	MAPK3	1392.46	-0.624445	0.200554	-3.1136	0.00184822	0.0160105	DOWN
1782	DNAH3	97.4367	1.29599	0.416314	3.113	0.00185196	0.0160345	UP
1783	AMPH	61.3028	-2.0113	0.646256	-3.11224	0.00185674	0.0160676	DOWN
1784	PLA1A	80.2439	-2.08421	0.669727	-3.11203	0.00185807	0.0160707	DOWN
1785	CD37	241.495	-1.57877	0.507396	-3.11152	0.00186128	0.0160901	DOWN
1786	HOXA13	1419.72	-1.23309	0.396451	-3.11033	0.00186879	0.0161466	DOWN
1787	CYSTM1	1574.93	-0.842225	0.270799	-3.11015	0.00186991	0.0161479	DOWN
1788	NEK5	48.116	0.79701	0.256277	3.10995	0.00187116	0.0161503	UP
1789	MEF2C	699.218	-1.17969	0.379463	-3.10883	0.00187828	0.0162023	DOWN
1790	MAGEA8	20.1639	1.9919	0.640752	3.1087	0.00187914	0.0162023	UP
1791	SHROOM1	7716.48	-1.4092	0.453379	-3.10822	0.00188219	0.0162108	DOWN
1792	CRYBG3	648.554	0.877993	0.282487	3.10808	0.00188305	0.0162108	UP
1793	JAKMIP3	65.8883	1.99399	0.641595	3.10786	0.00188449	0.0162148	UP
1794	PLAT	9023.69	-1.62478	0.522842	-3.1076	0.00188615	0.0162207	DOWN
1795	FLG2	8.48388	3.80682	1.22532	3.10679	0.00189128	0.0162564	UP
1796	CCL2	293.05	-1.73085	0.557232	-3.10616	0.00189535	0.016283	DOWN
1797	KCNMB4	205.207	1.7723	0.570636	3.10584	0.0018974	0.0162921	UP
1798	FAM227A	335.707	0.975594	0.314162	3.10539	0.00190031	0.0163087	UP
1799	KCNJ5	73.4847	-1.54464	0.4976	-3.10418	0.00190805	0.0163582	DOWN
1800	ARFGAP3	1905.55	-0.747289	0.240953	-3.10139	0.00192614	0.0164781	DOWN
1801	VN1R1	49.438	1.07396	0.3463	3.10126	0.00192699	0.0164781	UP
1802	CCDC88B	813.136	-1.02337	0.33012	-3.10001	0.00193515	0.0165394	DOWN
1803	FAM180A	35.9281	-2.67828	0.864437	-3.0983	0.00194637	0.0166267	DOWN
1804	ANKRD26	569.981	0.573472	0.185129	3.09769	0.00195038	0.0166438	UP
1805	ABCD2	27.3607	-1.85364	0.598374	-3.09779	0.00194972	0.0166438	DOWN
1806	MAP3K20	1285.22	-0.904442	0.292199	-3.09529	0.00196619	0.0167529	DOWN
1807	IL33	445.045	-1.41596	0.457583	-3.09442	0.00197197	0.0167935	DOWN
1808	CTTNBP2	173.424	-1.76453	0.570596	-3.09244	0.00198521	0.0168977	DOWN
1809	KCNS3	641.553	1.04039	0.33648	3.092	0.00198816	0.0168993	UP
1810	PCDHGC3	320.242	-1.05294	0.34056	-3.0918	0.00198947	0.0168993	DOWN
1811	GRB14	58.377	1.46017	0.472259	3.09188	0.00198893	0.0168993	UP
1812	TRAK1	11884.5	0.752711	0.243488	3.09137	0.00199235	0.0169151	UP
1813	GEMIN7	429.914	0.532246	0.172191	3.09102	0.00199471	0.0169265	UP
1814	WDCP	436.571	0.532411	0.172299	3.09004	0.00200131	0.0169566	UP
1815	BMPER	65.4315	-1.53354	0.496387	-3.08941	0.00200556	0.0169752	DOWN
1816	UGDH	3299.22	-0.952981	0.308484	-3.08924	0.00200667	0.016976	DOWN
1817	ZNF606	539.236	0.666124	0.215674	3.08857	0.00201124	0.017006	UP
1818	HOXB7	994.896	0.594861	0.192656	3.08768	0.00201726	0.0170308	UP
1819	LHX8	13.196	-3.51627	1.13871	-3.08793	0.00201558	0.0170308	DOWN
1820	CALHM3	10.2121	2.9998	0.971535	3.08769	0.00201717	0.0170308	UP
1821	SCARB2	9801.75	-0.526889	0.170663	-3.0873	0.00201982	0.0170438	DOWN
1822	CDC25C	111.831	1.72958	0.560301	3.08687	0.00202273	0.0170597	UP
1823	HBA2	321.807	-1.85731	0.601779	-3.08636	0.00202623	0.0170806	DOWN
1824	RASGRP1	166.124	-1.0388	0.336764	-3.08464	0.00203796	0.0171707	DOWN
1825	VPS13A	2928.41	0.647622	0.210062	3.08301	0.00204919	0.0172217	UP
1826	COL18A1	2102.08	-1.34964	0.437763	-3.08305	0.00204893	0.0172217	DOWN
1827	SPAG5	1048.62	1.09747	0.35594	3.08331	0.00204713	0.0172217	UP
1828	CDHR5	56.9218	1.35437	0.439342	3.08271	0.00205123	0.0172301	UP
1829	NFE2	17.7154	-2.987	0.969162	-3.08204	0.00205588	0.0172517	DOWN
1830	ARL6IP5	4632.17	-0.662847	0.215081	-3.08185	0.00205717	0.0172538	DOWN
1831	CD34	1233.4	-1.45936	0.473566	-3.08164	0.00205862	0.0172573	DOWN
1832	OIP5	72.091	1.18404	0.384255	3.0814	0.00206032	0.0172629	UP
1833	TNFRSF13B	19.517	-2.89681	0.940189	-3.08109	0.00206242	0.0172717	DOWN
1834	POU4F1	109.862	3.40776	1.10613	3.08078	0.00206458	0.0172811	UP
1835	NRXN3	723.814	1.60906	0.522342	3.08048	0.00206668	0.0172899	UP
1836	H4C11	4.41364	1.99787	0.648722	3.07969	0.00207213	0.0173181	UP
1837	RCVRN	3.82073	-2.99251	0.971943	-3.07889	0.0020777	0.0173472	DOWN
1838	DPP4	111.351	-1.95582	0.635351	-3.07833	0.00208168	0.0173717	DOWN
1839	ETS1	4930.06	-0.739934	0.240425	-3.07761	0.00208666	0.0173959	DOWN
1840	TSPYL1	4718.49	-0.628776	0.204375	-3.07657	0.00209395	0.0174478	DOWN
1841	CD59	12332.3	-0.936339	0.304394	-3.07607	0.00209747	0.0174684	DOWN
1842	PEAR1	282.437	-1.09591	0.356299	-3.0758	0.00209936	0.0174754	DOWN
1843	YOD1	1526.15	0.746304	0.242708	3.0749	0.0021057	0.0175194	UP
1844	SLC6A8	4665.71	1.26273	0.410811	3.07375	0.00211386	0.0175522	UP
1845	RELL1	697.538	-0.964759	0.313847	-3.07397	0.00211228	0.0175522	DOWN
1846	KRT9	4.23016	2.48867	0.81017	3.07178	0.00212785	0.0176506	UP
1847	TMEM205	1762.77	-0.689896	0.224606	-3.07158	0.00212932	0.017654	DOWN
1848	FNBP1L	5137.25	0.634879	0.206778	3.07034	0.00213818	0.0177098	UP
1849	ZBTB37	1390.13	0.641166	0.208817	3.07046	0.00213727	0.0177098	UP
1850	HOXB3	3444.57	1.17545	0.382987	3.06916	0.00214658	0.0177528	UP
1851	TIPARP	4145.14	-1.2745	0.415303	-3.06885	0.00214883	0.0177626	DOWN
1852	RAC2	728.748	-1.13674	0.370649	-3.06689	0.00216301	0.0178413	DOWN
1853	FYB2	50.3692	-2.60692	0.849948	-3.06716	0.00216107	0.0178413	DOWN
1854	GTSF1	5.0309	-2.37835	0.775518	-3.06679	0.00216372	0.0178413	DOWN
1855	ADAMTS4	135.894	-1.88722	0.615413	-3.06659	0.00216514	0.0178441	DOWN
1856	CD86	207.086	-1.36552	0.445334	-3.06628	0.00216737	0.0178537	DOWN
1857	TMCO6	459.147	0.700253	0.228395	3.06597	0.00216968	0.017855	UP
1858	RASSF9	39.6073	-1.74199	0.568156	-3.06604	0.00216912	0.017855	DOWN
1859	KLC3	164.613	0.872617	0.284694	3.0651	0.00217595	0.0178889	UP
1860	FRMD5	59.8489	1.07245	0.349946	3.0646	0.0021796	0.01791	UP
1861	CBLB	1689.01	0.671375	0.219102	3.06421	0.00218242	0.0179155	UP
1862	DAB2	1393.97	-1.13589	0.370692	-3.06423	0.00218234	0.0179155	DOWN
1863	NUFIP2	7230.32	0.560844	0.183054	3.06382	0.00218532	0.0179304	UP
1864	FZD3	1266.21	0.790623	0.258154	3.0626	0.00219421	0.0179945	UP
1865	COL1A1	7932.64	-1.22087	0.398742	-3.06181	0.00220007	0.0180247	DOWN
1866	RCN1	10311.4	-0.51862	0.169458	-3.06047	0.00220993	0.0180966	DOWN
1867	SLC12A8	170.429	1.33133	0.435142	3.05954	0.00221677	0.0181437	UP
1868	S100A7	12.9138	3.24455	1.06068	3.05893	0.00222132	0.0181719	UP
1869	SBK1	463.609	1.6418	0.536857	3.05817	0.00222696	0.0181912	UP
1870	MT2A	1469.41	-2.13605	0.698659	-3.05736	0.00223295	0.0182312	DOWN
1871	VMO1	29.5658	-1.48408	0.485436	-3.05721	0.00223409	0.0182315	DOWN
1872	KIRREL1	798.361	-1.18626	0.388046	-3.05701	0.00223554	0.0182333	DOWN
1873	LAX1	66.8028	-1.75256	0.573315	-3.05688	0.0022365	0.0182333	DOWN
1874	MN1	105.547	-1.93539	0.633235	-3.05635	0.00224048	0.0182568	DOWN
1875	WDR72	2275.72	1.66962	0.546419	3.05556	0.00224638	0.0182959	UP
1876	PRRX2	42.2239	-1.82419	0.59704	-3.05538	0.00224772	0.0182978	DOWN
1877	SIGLEC5	26.7426	-1.73378	0.567503	-3.0551	0.00224983	0.0183061	DOWN
1878	SPDL1	581.333	0.712138	0.233166	3.05421	0.00225656	0.0183428	UP
1879	DHX33	1196.85	0.530741	0.173794	3.05386	0.00225919	0.0183463	UP
1880	GPT2	1234.4	0.99977	0.327508	3.05266	0.00226823	0.0184107	UP
1881	CCR4	95.0182	-1.93664	0.634876	-3.05042	0.00228521	0.0185304	DOWN
1882	BARX1	20.7529	2.96308	0.973179	3.04474	0.0023288	0.0188471	UP
1883	PKDCC	62.1598	-2.12098	0.696979	-3.0431	0.00234154	0.018941	DOWN
1884	VWC2	5.52422	-3.51626	1.15559	-3.04282	0.0023437	0.0189492	DOWN
1885	PLPPR2	952.904	-0.726117	0.238659	-3.04249	0.00234633	0.0189612	DOWN
1886	NRARP	909.725	-1.36648	0.44917	-3.04223	0.00234835	0.0189683	DOWN
1887	MAGEC2	12.7929	6.61078	2.17378	3.04114	0.00235686	0.0190278	UP
1888	CPE	1313.8	-1.55266	0.51071	-3.04021	0.00236417	0.0190775	DOWN
1889	MSRA	306.356	-0.730468	0.240283	-3.04003	0.00236554	0.0190793	DOWN
1890	VAMP5	350.923	-1.0247	0.337121	-3.03956	0.00236921	0.0190997	DOWN
1891	RHOC	3098.15	-0.693614	0.228215	-3.03931	0.00237124	0.0191067	DOWN
1892	ZNF8	733.53	0.556682	0.18322	3.03833	0.00237894	0.0191467	UP
1893	ADAMTS9	540.188	-1.56762	0.516283	-3.03635	0.00239459	0.0192575	DOWN
1894	BCL6	5713.12	0.832833	0.274342	3.03575	0.00239938	0.0192867	UP
1895	PDCD2L	184.174	0.653268	0.215253	3.03488	0.00240634	0.0193313	UP
1896	KIF18A	174.101	1.33319	0.439306	3.03476	0.00240725	0.0193313	UP
1897	GPBAR1	28.5466	-1.36018	0.448525	-3.03256	0.00242486	0.0194633	DOWN
1898	CNIH3	72.7598	-1.19635	0.394662	-3.03133	0.00243475	0.01953	DOWN
1899	AGBL3	147.899	0.562098	0.185435	3.03124	0.00243552	0.01953	UP
1900	USP49	645.457	0.560868	0.185074	3.0305	0.00244152	0.0195592	UP
1901	KMT2C	3631.88	0.51655	0.170468	3.03019	0.00244402	0.0195698	UP
1902	GALNT15	27.6451	-1.53822	0.507938	-3.02837	0.00245874	0.0196688	DOWN
1903	H2AC8	23.8434	1.80608	0.596384	3.02838	0.00245867	0.0196688	UP
1904	SELL	364.426	-1.49077	0.492421	-3.02743	0.00246642	0.0197206	DOWN
1905	AMPD1	18.0957	-2.94912	0.97446	-3.02641	0.00247475	0.0197778	DOWN
1906	TBL1XR1	7455.8	0.538546	0.178001	3.02552	0.00248202	0.0198168	UP
1907	FRMPD2	24.6067	-1.80158	0.595514	-3.02524	0.00248433	0.0198257	DOWN
1908	LAG3	82.3439	-1.22335	0.404445	-3.02476	0.00248833	0.0198386	DOWN
1909	SLCO2B1	473.116	-1.22602	0.405401	-3.02423	0.00249269	0.0198638	DOWN
1910	TTC21B	700.817	0.515648	0.170568	3.02312	0.00250183	0.0199261	UP
1911	TLL1	36.6126	-1.43136	0.473491	-3.02299	0.0025029	0.0199261	DOWN
1912	NFIL3	992.95	-1.29057	0.426949	-3.02278	0.00250464	0.0199303	DOWN
1913	INKA2	295.394	-0.699077	0.231308	-3.02227	0.00250883	0.0199542	DOWN
1914	TP53TG5	17.6628	0.841703	0.278517	3.02209	0.00251038	0.0199559	UP
1915	H1-3	7.09368	3.21088	1.06252	3.02196	0.00251145	0.0199559	UP
1916	AMOTL2	1013.07	-1.01262	0.335165	-3.02124	0.00251738	0.0199934	DOWN
1917	CALML3	173.153	2.57083	0.850975	3.02104	0.00251905	0.0199971	UP
1918	TFR2	104.832	1.29128	0.427782	3.01855	0.00253987	0.0201432	UP
1919	TTC24	14.7444	-1.84818	0.612306	-3.01839	0.00254124	0.0201444	DOWN
1920	FCN2	2.68424	-4.41515	1.46327	-3.01731	0.00255031	0.0202067	DOWN
1921	PDCD4	4374.85	-0.759148	0.251636	-3.01685	0.00255417	0.020218	DOWN
1922	CSPG5	36.3138	1.8905	0.62663	3.01692	0.00255355	0.020218	UP
1923	IL11	182.226	-2.68707	0.891197	-3.01512	0.00256878	0.0203143	DOWN
1924	SLC17A9	152.207	-1.43387	0.475793	-3.01365	0.00258125	0.0204032	DOWN
1925	ARHGEF3	1020.6	-0.524861	0.174215	-3.01272	0.0025892	0.0204465	DOWN
1926	SPAG6	30.32	2.77194	0.92023	3.01222	0.00259343	0.0204702	UP
1927	ENDOU	15.5315	-1.80694	0.599945	-3.01184	0.00259666	0.020486	DOWN
1928	TM6SF1	37.0086	-0.961727	0.31938	-3.01123	0.00260194	0.0205179	DOWN
1929	CLPSL1	6.78483	3.60659	1.19849	3.00928	0.00261867	0.02064	UP
1930	LRP2	16.6566	1.95984	0.651873	3.00648	0.00264293	0.0208115	UP
1931	MROH8	34.7088	-0.914328	0.304251	-3.00518	0.00265427	0.0208909	DOWN
1932	DBH	35.4446	-1.80161	0.599573	-3.00482	0.00265735	0.0208954	DOWN
1933	SCN3B	18.3973	-1.92988	0.642247	-3.00488	0.00265682	0.0208954	DOWN
1934	OXTR	74.4818	1.38081	0.459677	3.00387	0.0026657	0.0209511	UP
1935	FBXL7	295.069	-1.75297	0.583707	-3.00316	0.00267193	0.0209901	DOWN
1936	PPP1R12B	2886.66	-0.818358	0.272608	-3.00196	0.00268252	0.0210633	DOWN
1937	TMEM132D	2.54297	-4.78112	1.59276	-3.00179	0.00268395	0.0210647	DOWN
1938	ERO1A	8184.44	0.926159	0.308572	3.00144	0.00268709	0.0210769	UP
1939	MRC2	1547.78	-1.28706	0.428841	-3.00125	0.00268877	0.0210769	DOWN
1940	GNGT2	29.598	-1.44494	0.481457	-3.00118	0.00268932	0.0210769	DOWN
1941	TNFAIP8L2	44.3029	-1.34887	0.449555	-3.00046	0.00269575	0.0211174	DOWN
1942	SNED1	352.372	-1.27116	0.423871	-2.99892	0.00270935	0.0212139	DOWN
1943	ZBTB26	598.269	0.574789	0.191743	2.9977	0.00272024	0.0212891	UP
1944	DHRS9	191.229	-2.60216	0.868178	-2.99726	0.00272419	0.0213035	DOWN
1945	LHFPL5	2.85419	3.07604	1.0263	2.99721	0.00272464	0.0213035	UP
1946	PLOD2	1537.3	1.1178	0.373057	2.99633	0.00273254	0.0213552	UP
1947	UMAD1	608.559	-0.508221	0.169701	-2.9948	0.00274628	0.0214374	DOWN
1948	TPSB2	92.22	-1.77677	0.593292	-2.99476	0.00274659	0.0214374	DOWN
1949	ACVR1C	194.292	1.871	0.625278	2.99227	0.00276911	0.0216004	UP
1950	SIRPA	747.789	-1.08518	0.362762	-2.99144	0.00277669	0.0216392	DOWN
1951	GLIS1	20.4426	-2.58195	0.863272	-2.99089	0.00278164	0.0216676	DOWN
1952	HBB	956.089	-1.77837	0.594679	-2.99046	0.00278554	0.0216878	DOWN
1953	LTBP3	2766.46	-0.936718	0.313401	-2.98888	0.0028	0.0217721	DOWN
1954	MAP4K2	674.239	0.597598	0.199942	2.98885	0.00280029	0.0217721	UP
1955	PLSCR4	342.289	-1.36312	0.456459	-2.98629	0.00282383	0.0219345	DOWN
1956	PLK3	750.926	-0.97168	0.325429	-2.98585	0.00282795	0.0219469	DOWN
1957	CISH	200.412	-0.908266	0.304192	-2.98583	0.00282807	0.0219469	DOWN
1958	BNC1	68.1336	-2.47134	0.828069	-2.98446	0.0028408	0.0220251	DOWN
1959	FOXJ1	310.454	1.85839	0.622773	2.98405	0.00284458	0.0220442	UP
1960	TNFRSF12A	1006.09	-1.65164	0.553698	-2.98293	0.00285507	0.0221048	DOWN
1961	ST6GALNAC4	280.788	-0.721877	0.241994	-2.98304	0.00285404	0.0221048	DOWN
1962	SPNS3	25.495	-1.51546	0.508096	-2.98262	0.0028579	0.0221061	DOWN
1963	FANCD2	885.504	0.891916	0.299079	2.98221	0.00286174	0.0221153	UP
1964	GPR18	23.2986	-1.47561	0.494791	-2.98228	0.00286106	0.0221153	DOWN
1965	CD4	1281.79	-1.35903	0.455745	-2.982	0.00286376	0.0221206	DOWN
1966	PCDH10	40.2634	-1.96972	0.66086	-2.98054	0.00287738	0.0222155	DOWN
1967	DPYSL2	921.508	-0.901838	0.302749	-2.97883	0.00289354	0.0223298	DOWN
1968	LSR	3745.78	0.598542	0.200957	2.97845	0.0028971	0.0223365	UP
1969	C1orf21	2517.33	-0.692106	0.232396	-2.97813	0.0029001	0.0223493	DOWN
1970	ADGRE1	20.6986	-1.63619	0.549555	-2.9773	0.002908	0.0223998	DOWN
1971	NES	1434.91	-1.26889	0.42628	-2.97665	0.00291415	0.0224368	DOWN
1972	ALAD	1581.12	-0.568855	0.191136	-2.97618	0.00291864	0.022461	DOWN
1973	CDC37L1	963.065	-0.722978	0.243047	-2.97465	0.00293328	0.0225457	DOWN
1974	GRM7	9.87303	-2.71225	0.911803	-2.9746	0.00293372	0.0225457	DOWN
1975	CD82	1391.05	-0.938025	0.315367	-2.97439	0.00293572	0.0225506	DOWN
1976	TNFSF13B	190.462	-1.07663	0.362122	-2.97312	0.00294792	0.0226339	DOWN
1977	STK40	1360.55	-0.676421	0.227548	-2.97265	0.00295245	0.0226582	DOWN
1978	C2orf50	28.1218	1.46542	0.493032	2.97226	0.00295616	0.0226762	UP
1979	MTCP1	193.851	0.795822	0.267909	2.9705	0.00297318	0.0227542	UP
1980	MFNG	165.36	-1.45829	0.490888	-2.97072	0.00297102	0.0227542	DOWN
1981	GCK	7.61824	-2.84847	0.958809	-2.97084	0.00296986	0.0227542	DOWN
1982	SPTBN5	1854.76	-1.21357	0.408622	-2.96992	0.00297881	0.0227658	DOWN
1983	AP3M2	1704.88	0.56679	0.190826	2.97019	0.0029762	0.0227658	UP
1984	CCL18	45.1839	2.16628	0.72938	2.97002	0.00297776	0.0227658	UP
1985	PHLDA1	5478.77	-1.46342	0.493161	-2.96743	0.00300303	0.0229298	DOWN
1986	NMI	951.159	0.525804	0.177226	2.96686	0.00300863	0.022962	UP
1987	HOXB5	689.558	1.15258	0.38877	2.96469	0.0030299	0.0231137	UP
1988	PPFIA1	2420.88	0.571474	0.192834	2.96355	0.00304111	0.023178	UP
1989	TOX2	150.837	-1.66647	0.56245	-2.96288	0.00304776	0.023218	DOWN
1990	DNAJB9	1003.01	-0.556344	0.187788	-2.96263	0.00305028	0.0232266	DOWN
1991	GRAMD2A	126.442	1.44356	0.487375	2.9619	0.00305744	0.0232704	UP
1992	PCDHB2	145.014	1.88307	0.635932	2.96111	0.00306532	0.0233197	UP
1993	DLL1	607.417	-1.20114	0.40575	-2.96029	0.00307351	0.0233676	DOWN
1994	GPRIN1	92.2893	1.56178	0.527818	2.95895	0.00308692	0.0234411	UP
1995	DNAH7	31.938	1.23537	0.417502	2.95897	0.00308673	0.0234411	UP
1996	TSPAN5	726.402	-0.978015	0.330614	-2.95817	0.00309467	0.0234892	DOWN
1997	DDIT3	829.196	-0.937315	0.316898	-2.95778	0.00309863	0.0235086	DOWN
1998	TTF2	1106.04	0.683275	0.231067	2.95704	0.00310609	0.023533	UP
[truncated: 1,772 more rows]

## Sheet: Table 5
Supplementary Table 5: A list of 3014 SRG-associated DEGs derived from ssGSEA of 20 SRGs in TCGA-BLCA samples.
	gene_name	baseMean	log2FoldChange	lfcSE	stat	pvalue	padj	direction
1	ZBTB20	128.921	-3.0839	0.211513	-14.5802	3.75504e-48	7.00316e-44	DOWN
2	OMG	25.5718	-2.88014	0.213199	-13.5092	1.38062e-41	1.28743e-37	DOWN
3	SARNP	8.12128	-2.65673	0.197437	-13.4561	2.8349e-41	1.76236e-37	DOWN
4	LRRTM2	22.9705	-3.62315	0.277012	-13.0794	4.31709e-39	2.01284e-35	DOWN
5	SLC22A11	32.3643	-5.13482	0.394688	-13.0098	1.07556e-38	4.01185e-35	DOWN
6	TAS2R19	7.84065	-2.66448	0.219351	-12.1471	5.9437e-34	1.8475e-30	DOWN
7	H2AC21	8.15555	-3.58055	0.304848	-11.7454	7.45934e-32	1.98738e-28	DOWN
8	H1-4	88.1912	-3.15694	0.274351	-11.5069	1.2172e-30	2.83759e-27	DOWN
9	H4C4	20.5772	-2.9651	0.260284	-11.3918	4.59551e-30	9.52291e-27	DOWN
10	TAS2R31	6.35021	-2.71359	0.247617	-10.9588	6.02853e-28	1.12432e-24	DOWN
11	SPDYE3	6.63824	-2.43028	0.223238	-10.8865	1.33654e-27	2.26605e-24	DOWN
12	H3C2	42.8569	-3.58088	0.3307	-10.8282	2.53081e-27	3.93331e-24	DOWN
13	ANKRD61	19.8055	-1.83571	0.174092	-10.5445	5.38784e-26	7.72947e-23	DOWN
14	CHN2	13.0573	-2.51964	0.239904	-10.5027	8.39356e-26	1.11814e-22	DOWN
15	MATR3	116.205	-2.12244	0.203511	-10.4292	1.82501e-25	2.26909e-22	DOWN
16	MANSC4	8.50679	-3.11859	0.301275	-10.3513	4.1275e-25	4.81111e-22	DOWN
17	AC087632.2	2.54755	-2.6224	0.255747	-10.2539	1.13657e-24	1.24689e-21	DOWN
18	AP003108.2	23.8303	-1.54537	0.150913	-10.2401	1.31062e-24	1.35795e-21	DOWN
19	ZC3H11A	6.49963	-2.05275	0.202083	-10.1579	3.05513e-24	2.99885e-21	DOWN
20	C9orf131	2.66347	-3.23887	0.323285	-10.0186	1.26253e-23	1.17731e-20	DOWN
21	H3C1	13.4295	-2.76266	0.279194	-9.89515	4.36955e-23	3.88058e-20	DOWN
22	GNAT2	13.0769	-1.89515	0.194191	-9.75918	1.68519e-22	1.42858e-19	DOWN
23	ANGPTL3	9.8357	-2.59982	0.271033	-9.59225	8.61864e-22	6.98859e-19	DOWN
24	AVPR1A	286.215	-2.5134	0.262805	-9.56376	1.13559e-21	8.82446e-19	DOWN
25	ZNF410	22.0841	-1.62851	0.180042	-9.04515	1.49454e-19	1.11492e-16	DOWN
26	PRH1	12.6283	-1.61	0.179146	-8.98711	2.53818e-19	1.82065e-16	DOWN
27	DCDC2B	7.41543	-1.80647	0.201862	-8.949	3.58717e-19	2.46351e-16	DOWN
28	DMXL2	992.481	-1.13112	0.126471	-8.94372	3.76284e-19	2.46351e-16	DOWN
29	ERVW-1	14.8295	-3.52974	0.394748	-8.94175	3.83065e-19	2.46351e-16	DOWN
30	GPR21	6.50772	-2.2444	0.256148	-8.76213	1.91598e-18	1.15268e-15	DOWN
31	TAS2R43	1.99941	-3.00075	0.342462	-8.76229	1.91322e-18	1.15268e-15	DOWN
32	PCDHGA11	26.6452	-1.65044	0.188471	-8.75699	2.00537e-18	1.16875e-15	DOWN
33	MFSD4B	736.902	-1.0526	0.122298	-8.60684	7.51047e-18	4.24455e-15	DOWN
34	AC013394.1	26.9362	-1.76452	0.207392	-8.50814	1.76743e-17	9.47325e-15	DOWN
35	KRT6C	922.689	5.17312	0.608068	8.50746	1.77782e-17	9.47325e-15	UP
36	PLPPR5	12.0913	-3.49608	0.414403	-8.43642	3.27215e-17	1.69516e-14	DOWN
37	LGALS4	695.232	3.49927	0.418179	8.36788	5.86627e-17	2.95692e-14	UP
38	GK3P	1.32965	-2.43641	0.292171	-8.33898	7.49318e-17	3.67758e-14	DOWN
39	CC2D2B	25.2968	-1.44672	0.174174	-8.30619	9.88247e-17	4.72585e-14	DOWN
40	NBEAL1	373.825	-1.36979	0.165033	-8.30013	1.03994e-16	4.84873e-14	DOWN
41	SPDYE1	11.835	-1.3885	0.167916	-8.26897	1.35119e-16	6.14626e-14	DOWN
42	PP2D1	14.1964	-1.39634	0.169255	-8.2499	1.58525e-16	7.03925e-14	DOWN
43	ALDH3A1	1437.45	3.42089	0.415243	8.23828	1.74706e-16	7.57738e-14	UP
44	ADCY10	30.1872	-2.51371	0.307338	-8.17897	2.86282e-16	1.16069e-13	DOWN
45	GPR52	2.23532	-2.38707	0.291797	-8.18059	2.82463e-16	1.16069e-13	DOWN
46	UBE2V1	102.171	-1.00099	0.122321	-8.18332	2.76135e-16	1.16069e-13	DOWN
47	PLET1	0.924986	-3.18823	0.390213	-8.17048	3.07154e-16	1.21881e-13	DOWN
48	TAC4	13.0599	-2.03041	0.248934	-8.15639	3.45201e-16	1.34125e-13	DOWN
49	MBNL3	1597.14	-1.41246	0.173453	-8.14321	3.84919e-16	1.46505e-13	DOWN
50	PKD1L3	7.11088	-1.50646	0.185801	-8.10789	5.15075e-16	1.92123e-13	DOWN
51	CKLF	3.51938	-2.0735	0.256018	-8.09905	5.53912e-16	2.02558e-13	DOWN
52	OR1L8	3.83943	-2.09898	0.259337	-8.09365	5.79022e-16	2.07668e-13	DOWN
53	GCNT7	11.293	-1.86338	0.230892	-8.07032	7.01126e-16	2.46717e-13	DOWN
54	MAK	43.7653	-1.46638	0.183136	-8.00707	1.17471e-15	4.05711e-13	DOWN
55	CCDC7	108.414	-1.08474	0.135628	-7.99796	1.26502e-15	4.28957e-13	DOWN
56	AL031708.1	8.0907	-1.60761	0.203427	-7.90262	2.73111e-15	9.09558e-13	DOWN
57	INSYN2A	20.0401	-1.72213	0.21842	-7.88446	3.15895e-15	1.03359e-12	DOWN
58	AC118553.2	7.19787	-1.66612	0.211594	-7.87412	3.43148e-15	1.1034e-12	DOWN
59	H4C2	7.3256	-2.5927	0.331457	-7.82211	5.19445e-15	1.64197e-12	DOWN
60	SLC9C1	32.3959	-1.81028	0.231978	-7.80364	6.01445e-15	1.86949e-12	DOWN
61	TG	152.439	-2.38314	0.308565	-7.72331	1.13349e-14	3.4655e-12	DOWN
62	TAS2R4	29.9283	-1.70619	0.221706	-7.69573	1.40686e-14	4.23192e-12	DOWN
63	MMP21	10.4423	-1.52268	0.198716	-7.6626	1.82206e-14	5.39387e-12	DOWN
64	RBM14-RBM4	17.0492	-1.2825	0.167948	-7.63628	2.23588e-14	6.51549e-12	DOWN
65	FSD2	4.08088	-1.78686	0.23427	-7.62738	2.39563e-14	6.87363e-12	DOWN
66	C3orf49	6.38298	-1.3326	0.17485	-7.62143	2.50877e-14	7.08917e-12	DOWN
67	TFEC	223.264	-2.14542	0.283647	-7.56369	3.91787e-14	1.09057e-11	DOWN
68	LDHAL6B	4.148	-1.7292	0.230302	-7.50838	5.98621e-14	1.64181e-11	DOWN
69	POLR2J2	7.03246	-1.49403	0.200485	-7.45207	9.18901e-14	2.4837e-11	DOWN
70	TBCE	41.8225	-1.16775	0.158952	-7.34657	2.03355e-13	5.41796e-11	DOWN
71	AC098650.1	1.87346	-2.71827	0.370626	-7.33428	2.22911e-13	5.85535e-11	DOWN
72	H2AC20	92.4064	-1.57034	0.215425	-7.2895	3.11098e-13	8.0583e-11	DOWN
73	MS4A8	165.353	-4.71375	0.648113	-7.27304	3.51495e-13	8.97996e-11	DOWN
74	FAM186B	17.0526	-1.04782	0.144584	-7.24716	4.25597e-13	1.07262e-10	DOWN
75	ZNF460	73.1153	-1.23198	0.170046	-7.245	4.32451e-13	1.07536e-10	DOWN
76	AC001226.2	5.84381	-1.4626	0.202641	-7.21768	5.28807e-13	1.29767e-10	DOWN
77	LRP2BP	88.418	-0.934129	0.129529	-7.21176	5.52337e-13	1.30394e-10	DOWN
78	NDUFV2	45.0883	-1.25983	0.174669	-7.21267	5.48644e-13	1.30394e-10	DOWN
79	PCDHGA8	11.6978	-1.75406	0.243141	-7.21417	5.4263e-13	1.30394e-10	DOWN
80	CR2	197.992	3.47761	0.483385	7.19429	6.27879e-13	1.46374e-10	UP
81	HECW2	342.467	-1.135	0.15795	-7.18587	6.67813e-13	1.53762e-10	DOWN
82	ARHGEF10	19.2091	-1.44052	0.200605	-7.18087	6.92676e-13	1.57542e-10	DOWN
83	CFAP69	177.754	-1.2134	0.169384	-7.16364	7.85613e-13	1.76526e-10	DOWN
84	ANKHD1	97.3506	-0.86315	0.120596	-7.15735	8.22498e-13	1.82614e-10	DOWN
85	CCDC62	13.7865	-1.42012	0.199863	-7.10548	1.19906e-12	2.62808e-10	DOWN
86	H3C13	9.53281	-1.99947	0.281456	-7.10401	1.21188e-12	2.62808e-10	DOWN
87	MEGF11	18.5529	-1.61538	0.228078	-7.08258	1.41499e-12	3.03329e-10	DOWN
88	ANGPTL8	5.84673	-1.46782	0.207588	-7.07081	1.5403e-12	3.2644e-10	DOWN
89	SUMO4	8.35527	-1.52075	0.215147	-7.06841	1.56715e-12	3.28397e-10	DOWN
90	TTN	292.433	-1.45204	0.205686	-7.05953	1.67071e-12	3.46209e-10	DOWN
91	PSMA2	45.9936	-1.07831	0.153089	-7.04367	1.87243e-12	3.83745e-10	DOWN
92	MLANA	17.2505	-1.25112	0.178222	-7.02004	2.21805e-12	4.49637e-10	DOWN
93	AC006978.2	2.35018	-1.6995	0.242188	-7.01727	2.26238e-12	4.53691e-10	DOWN
94	STRADA	167.818	-1.02283	0.145948	-7.00818	2.41445e-12	4.79037e-10	DOWN
95	POTEF	12.4003	-2.23093	0.319752	-6.97705	3.01436e-12	5.91766e-10	DOWN
96	NUP210L	6.92724	-1.44221	0.206808	-6.97364	3.08834e-12	5.99974e-10	DOWN
97	TVP23C	150.308	-0.877255	0.125851	-6.97059	3.15626e-12	6.06847e-10	DOWN
98	NOTCH2NLC	9.73343	-1.49267	0.214217	-6.968	3.21478e-12	6.11793e-10	DOWN
99	AP001267.5	0.769745	-2.49769	0.359294	-6.95165	3.61028e-12	6.80119e-10	DOWN
100	PLEKHM3	494.823	-0.811633	0.116964	-6.93915	3.94465e-12	7.35677e-10	DOWN
101	MUC6	22.6504	-2.44203	0.352107	-6.93549	4.04818e-12	7.4751e-10	DOWN
102	HTD2	2.0439	-1.62962	0.235163	-6.92974	4.21609e-12	7.70884e-10	DOWN
103	MAB21L2	4.48064	-4.1699	0.60365	-6.90782	4.92164e-12	8.91151e-10	DOWN
104	SPDYE2	7.22612	-1.5082	0.218978	-6.88744	5.68049e-12	1.01866e-09	DOWN
105	SERPINB11	32.1203	4.20773	0.611492	6.88109	5.93953e-12	1.05497e-09	UP
106	GPR22	2.16538	-1.6199	0.235547	-6.87719	6.10455e-12	1.07406e-09	DOWN
107	ABCA1	2334.91	-1.07666	0.156723	-6.86981	6.42864e-12	1.12051e-09	DOWN
108	SBSN	1594.16	3.31591	0.485167	6.83459	8.22423e-12	1.4202e-09	UP
109	EFCAB13	117.009	-1.2217	0.178833	-6.83153	8.40127e-12	1.43747e-09	DOWN
110	MT1G	282.715	-2.17017	0.318393	-6.816	9.36093e-12	1.5871e-09	DOWN
111	GRIN2B	17.5851	-2.97424	0.436454	-6.81456	9.45548e-12	1.58869e-09	DOWN
112	CD200R1L	4.38122	-2.362	0.346946	-6.80798	9.89807e-12	1.6482e-09	DOWN
113	MRAP	1.37253	-2.12627	0.312479	-6.80453	1.01381e-11	1.67323e-09	DOWN
114	TOP3B	5.28306	-1.52063	0.223528	-6.80287	1.02557e-11	1.67779e-09	DOWN
115	SLC5A3	2037.5	-1.01952	0.150152	-6.78992	1.12196e-11	1.81953e-09	DOWN
116	TAS2R13	1.10726	-2.44984	0.360941	-6.78737	1.14193e-11	1.83595e-09	DOWN
117	H2BC17	33.8458	-2.15017	0.316908	-6.78485	1.16211e-11	1.85242e-09	DOWN
118	FANCD2OS	2.99385	-1.45057	0.214286	-6.7693	1.29403e-11	2.04522e-09	DOWN
119	PLA2G3	37.7376	3.61957	0.537051	6.7397	1.58709e-11	2.48733e-09	UP
120	SYCP3	9.9264	-1.52087	0.226746	-6.7074	1.98129e-11	3.07925e-09	DOWN
121	SPDYE5	21.2391	-1.09598	0.163643	-6.69738	2.12185e-11	3.27045e-09	DOWN
122	ZNF564	15.8966	-1.15397	0.172339	-6.69595	2.14268e-11	3.27549e-09	DOWN
123	KCNV2	2.79025	-1.7035	0.255071	-6.67855	2.41324e-11	3.65911e-09	DOWN
124	C6orf163	31.472	-1.27209	0.190648	-6.67247	2.51528e-11	3.78306e-09	DOWN
125	OR2A1	2.76374	-1.81183	0.271874	-6.66423	2.66063e-11	3.96966e-09	DOWN
126	AMT	9.83726	-1.16723	0.175301	-6.65841	2.76805e-11	4.09715e-09	DOWN
127	SPATA1	20.4255	-1.02653	0.154541	-6.64246	3.08483e-11	4.53008e-09	DOWN
128	H4-16	81.8696	-1.32997	0.200911	-6.61968	3.5997e-11	5.24487e-09	DOWN
129	CCDC65	53.7576	-0.830738	0.125548	-6.61689	3.66842e-11	5.30357e-09	DOWN
130	TIMM23B-AGAP6	5.72858	-1.23526	0.187079	-6.60287	4.03277e-11	5.78548e-09	DOWN
131	ARHGAP8	56.5099	-1.31375	0.199501	-6.58519	4.54312e-11	6.46787e-09	DOWN
132	ST3GAL3	69.422	-0.893818	0.135767	-6.58349	4.59517e-11	6.49241e-09	DOWN
133	NTS	144.064	3.01296	0.458194	6.57574	4.84128e-11	6.78871e-09	UP
134	SCGB1A1	50.385	4.94439	0.753775	6.5595	5.39888e-11	7.51411e-09	UP
135	CRLS1	58.2805	-0.800751	0.12213	-6.55652	5.5078e-11	7.60892e-09	DOWN
136	DLEU7	16.5003	-1.47567	0.225725	-6.53746	6.25741e-11	8.58093e-09	DOWN
137	ZNRF3	881.204	-1.00573	0.154017	-6.53	6.57687e-11	8.95319e-09	DOWN
138	C17orf78	3.46594	-1.75679	0.269416	-6.52073	6.99668e-11	9.45566e-09	DOWN
139	FAM217A	3.73032	-1.67332	0.257187	-6.50625	7.70483e-11	1.02639e-08	DOWN
140	ZBTB37	692.877	-0.883761	0.13583	-6.50635	7.6997e-11	1.02639e-08	DOWN
141	ATP7B	460.352	-1.53559	0.236065	-6.50496	7.77131e-11	1.02791e-08	DOWN
142	LTF	752.539	2.65541	0.409646	6.48219	9.04023e-11	1.18733e-08	UP
143	PTPRB	731.53	-1.05402	0.162671	-6.47945	9.20589e-11	1.20063e-08	DOWN
144	PI3	5800.84	3.22566	0.498046	6.47663	9.37918e-11	1.21473e-08	UP
145	PCDHGA9	38.723	-1.57448	0.24351	-6.46576	1.00793e-10	1.2964e-08	DOWN
146	EBLN2	34.3934	-1.33526	0.2067	-6.4599	1.04774e-10	1.33837e-08	DOWN
147	AC004922.1	2.38074	-1.46642	0.227447	-6.44732	1.13844e-10	1.44435e-08	DOWN
148	UCP1	19.8484	-3.07014	0.476453	-6.44374	1.16567e-10	1.4689e-08	DOWN
149	ULK4	248.835	-0.833626	0.129776	-6.4236	1.33089e-10	1.66584e-08	DOWN
150	SMLR1	2.67884	-3.09069	0.481892	-6.41365	1.42074e-10	1.76645e-08	DOWN
151	PSEN2	44.028	-1.01693	0.1589	-6.39982	1.55562e-10	1.92134e-08	DOWN
152	KRT6B	4765.16	3.82548	0.597859	6.39863	1.56782e-10	1.92367e-08	UP
153	PLPPR1	77.8602	-3.20201	0.500852	-6.39312	1.62534e-10	1.98121e-08	DOWN
154	NNAT	378.539	2.415	0.37969	6.36045	2.01167e-10	2.4362e-08	UP
155	DIABLO	59.6298	-0.784007	0.123309	-6.35806	2.04314e-10	2.45836e-08	DOWN
156	SPDYA	22.4329	-1.07203	0.168692	-6.35495	2.08499e-10	2.49263e-08	DOWN
157	TAS2R20	17.3429	-1.19096	0.187525	-6.35093	2.14014e-10	2.54226e-08	DOWN
158	IHO1	12.2083	-1.21432	0.191501	-6.34104	2.2822e-10	2.69386e-08	DOWN
159	MROH9	1.15751	-2.45404	0.387241	-6.33724	2.33915e-10	2.70964e-08	DOWN
160	MUC21	51.0639	3.23443	0.510312	6.33814	2.32561e-10	2.70964e-08	UP
161	SMIM18	1.41759	-1.7124	0.270176	-6.33807	2.32663e-10	2.70964e-08	DOWN
162	MYBPC1	358.978	3.26603	0.515644	6.33388	2.39078e-10	2.74656e-08	UP
163	PRH2	13.739	-1.20062	0.189574	-6.33325	2.40048e-10	2.74656e-08	DOWN
164	ANKHD1-EIF4EBP3	39.045	-0.969526	0.153779	-6.30468	2.88792e-10	3.28413e-08	DOWN
165	PPP1R1B	1266.51	2.61213	0.414652	6.29956	2.9849e-10	3.37385e-08	UP
166	TMEM272	2.26238	-2.46359	0.39114	-6.2985	3.00544e-10	3.3766e-08	DOWN
167	AC027796.3	0.888542	-2.01163	0.319773	-6.2908	3.15838e-10	3.52718e-08	DOWN
168	CES1	1129.78	2.53441	0.403494	6.28117	3.36044e-10	3.73048e-08	UP
169	MEMO1	136.987	-0.621908	0.0990885	-6.27628	3.46761e-10	3.82668e-08	DOWN
170	AC104472.3	0.753393	-2.16448	0.345308	-6.26826	3.65109e-10	4.00546e-08	DOWN
171	ZNF431	1053.78	-0.837316	0.133906	-6.25299	4.0266e-10	4.39158e-08	DOWN
172	GIT2	543.878	-0.591868	0.094696	-6.2502	4.09936e-10	4.44495e-08	DOWN
173	CST4	100.074	-3.07702	0.494762	-6.2192	4.99688e-10	5.35586e-08	DOWN
174	PCDH17	432.375	-1.1439	0.183906	-6.22003	4.97071e-10	5.35586e-08	DOWN
175	CFAP298-TCP10L	18.3565	-1.09168	0.175699	-6.21339	5.18548e-10	5.52623e-08	DOWN
176	ACMSD	5.15924	-1.63603	0.263369	-6.21194	5.2333e-10	5.54552e-08	DOWN
177	CCDC144A	20.2199	-2.69014	0.433158	-6.21053	5.28071e-10	5.56413e-08	DOWN
178	LSMEM1	9.19279	-1.22242	0.197135	-6.20094	5.61253e-10	5.88054e-08	DOWN
179	KRT15	9858.3	2.20769	0.357196	6.18062	6.38496e-10	6.61553e-08	UP
180	MYO9A	992.103	-0.782153	0.126539	-6.18113	6.36461e-10	6.61553e-08	DOWN
181	CRYBA1	4.08442	-1.41857	0.22961	-6.1782	6.4837e-10	6.68072e-08	DOWN
182	MAGEB2	25.6998	3.78383	0.612607	6.1766	6.54957e-10	6.71151e-08	UP
183	ECT2L	13.239	-1.12214	0.181717	-6.1752	6.608e-10	6.73438e-08	DOWN
184	SMIM36	1.8869	-2.18884	0.354581	-6.17302	6.6997e-10	6.79073e-08	DOWN
185	TDRD6	57.4065	-1.29446	0.209991	-6.16436	7.0771e-10	7.13448e-08	DOWN
186	MKLN1	1326.94	-0.639721	0.104163	-6.14152	8.17356e-10	8.15171e-08	DOWN
187	SPINK4	86.5122	2.97259	0.484576	6.13442	8.54705e-10	8.47885e-08	UP
188	SPDYE17	1.57733	-1.66793	0.272158	-6.12852	8.86987e-10	8.75255e-08	DOWN
189	SLC3A1	3.24847	-1.60099	0.261696	-6.11777	9.48927e-10	9.31447e-08	DOWN
190	METTL21C	1.81323	-2.6422	0.432015	-6.11598	9.59645e-10	9.37035e-08	DOWN
191	LIMD1	1386.69	-0.733744	0.120106	-6.10915	1.00162e-09	9.72262e-08	DOWN
192	PGLYRP1	4.0152	-1.62298	0.265695	-6.10843	1.00615e-09	9.72262e-08	DOWN
193	B3GALT2	14.2025	-1.74304	0.28571	-6.10072	1.05592e-09	1.0151e-07	DOWN
194	C12orf45	731.331	-0.655927	0.10756	-6.09826	1.07228e-09	1.02554e-07	DOWN
195	AKR1C1	5189.83	2.19971	0.360874	6.0955	1.09094e-09	1.03806e-07	UP
196	ZAR1L	3.3866	-1.83758	0.301567	-6.09344	1.1051e-09	1.0462e-07	DOWN
197	SELENBP1	1892.16	1.51241	0.24833	6.09031	1.1269e-09	1.06145e-07	UP
198	H4C5	127.909	-1.87027	0.307977	-6.07275	1.25737e-09	1.17839e-07	DOWN
199	KRT4	4379.73	3.07098	0.506005	6.06908	1.28649e-09	1.19965e-07	UP
200	TMEM14A	1289.25	0.643242	0.106161	6.05909	1.36897e-09	1.27021e-07	UP
201	DAPL1	201.254	2.86828	0.474391	6.04624	1.48268e-09	1.36891e-07	UP
202	PI16	120.747	2.50227	0.414509	6.03671	1.57287e-09	1.44502e-07	UP
203	PTPRZ1	485.299	3.15886	0.52561	6.00989	1.85654e-09	1.69728e-07	UP
204	GPR82	26.4354	-1.53073	0.254788	-6.00787	1.87982e-09	1.71017e-07	DOWN
205	S100A7	4002.37	3.34166	0.556621	6.00346	1.93152e-09	1.74868e-07	UP
206	MTRNR2L3	2.41211	-1.73639	0.289289	-6.00227	1.94577e-09	1.75308e-07	DOWN
207	AKAP9	2713.73	-0.676663	0.112947	-5.99099	2.08569e-09	1.86115e-07	DOWN
208	AFF4	3887.62	-0.636427	0.106245	-5.99019	2.09596e-09	1.86141e-07	DOWN
209	PPARGC1A	82.1554	2.38373	0.398061	5.98836	2.11962e-09	1.87351e-07	UP
210	SPRR2A	358.314	3.19825	0.535147	5.9764	2.28128e-09	2.00688e-07	UP
211	MBD5	621.935	-0.578359	0.0970365	-5.96022	2.51892e-09	2.20553e-07	DOWN
212	MUC2	933.637	2.98745	0.502627	5.94367	2.78705e-09	2.4289e-07	UP
213	SLC5A4	8.29746	-1.5041	0.25347	-5.93405	2.95543e-09	2.56366e-07	DOWN
214	CABP1	66.8681	-1.51527	0.255756	-5.92468	3.12905e-09	2.7017e-07	DOWN
215	ABCG5	8.8548	-1.6213	0.273712	-5.92337	3.15408e-09	2.71076e-07	DOWN
216	ASB14	25.2085	-0.772017	0.130457	-5.91778	3.26313e-09	2.79162e-07	DOWN
217	AHRR	7.42215	-1.52106	0.257821	-5.89965	3.64278e-09	3.10219e-07	DOWN
218	UBN2	1499.17	-0.665602	0.112984	-5.89111	3.83601e-09	3.25189e-07	DOWN
219	AC025287.4	2.44035	-1.48791	0.252835	-5.88488	3.98337e-09	3.36153e-07	DOWN
220	ANGPT4	39.611	-1.89519	0.322186	-5.88228	4.04647e-09	3.3994e-07	DOWN
221	PAH	47.9764	-2.90002	0.494232	-5.86773	4.41796e-09	3.69484e-07	DOWN
222	FNIP1	1005.93	-0.54113	0.0923041	-5.86247	4.56025e-09	3.79682e-07	DOWN
223	GHRL	20.6198	-1.09584	0.187257	-5.85207	4.85501e-09	4.02426e-07	DOWN
224	AAK1	2589.07	-0.550338	0.0941473	-5.8455	5.0504e-09	4.13114e-07	DOWN
225	GCC2	1485.62	-0.58387	0.0998658	-5.84655	5.01885e-09	4.13114e-07	DOWN
226	SLC35G6	1.49281	-1.55756	0.266443	-5.84576	5.0427e-09	4.13114e-07	DOWN
227	AL133353.2	0.878643	-1.95663	0.335724	-5.82808	5.60689e-09	4.56631e-07	DOWN
228	HDAC8	585.157	-0.5602	0.0962268	-5.82167	5.82638e-09	4.72443e-07	DOWN
229	CBLIF	1.18435	-2.90986	0.500703	-5.81155	6.18961e-09	4.99724e-07	DOWN
230	GSTA1	830.068	2.9789	0.512694	5.8103	6.23621e-09	5.01316e-07	UP
231	LYPD4	2.60865	-3.08314	0.532267	-5.79246	6.9361e-09	5.55186e-07	DOWN
232	ZNF808	243.251	-0.685381	0.118345	-5.79139	6.98062e-09	5.56362e-07	DOWN
233	OXCT1	1222.81	1.34266	0.232066	5.78567	7.22239e-09	5.73182e-07	UP
234	APOBEC2	7.26425	-1.75119	0.302869	-5.78202	7.38107e-09	5.83292e-07	DOWN
235	TEN1	1.48124	-1.79766	0.311135	-5.77776	7.57023e-09	5.95716e-07	DOWN
236	PLEKHA8	746.304	-0.561744	0.0972443	-5.77663	7.62129e-09	5.97214e-07	DOWN
237	PLA2G4E	171.191	2.52054	0.436704	5.77174	7.84593e-09	6.12245e-07	UP
238	CRYBG3	615.59	-1.17204	0.203205	-5.76777	8.03293e-09	6.24226e-07	DOWN
239	LENEP	2.36348	-1.58187	0.274509	-5.76255	8.28534e-09	6.41168e-07	DOWN
240	RNF113B	2.02857	-2.30653	0.401332	-5.74718	9.07459e-09	6.99343e-07	DOWN
241	OR6A2	1.29527	-2.10668	0.366853	-5.74257	9.3253e-09	7.15707e-07	DOWN
242	SCHIP1	26.8263	-1.14052	0.199477	-5.71754	1.08076e-08	8.26073e-07	DOWN
243	UNC13C	103.648	-3.34804	0.586219	-5.71124	1.12153e-08	8.53737e-07	DOWN
244	TMEM63C	75.0983	2.05901	0.360693	5.70849	1.13981e-08	8.64126e-07	UP
245	HEPACAM2	30.3119	2.84772	0.499531	5.7008	1.19249e-08	9.00405e-07	UP
246	GLYATL2	11.6264	2.72304	0.479277	5.68156	1.33475e-08	1.00375e-06	UP
247	RPA4	4.4856	-1.39661	0.246087	-5.67527	1.38471e-08	1.03715e-06	DOWN
248	ZNF44	987.836	-1.06753	0.188139	-5.67414	1.39387e-08	1.03982e-06	DOWN
249	CYSLTR2	52.4818	-1.42825	0.25199	-5.6679	1.44557e-08	1.0741e-06	DOWN
250	H2BC7	71.1339	-1.72999	0.305738	-5.65841	1.5278e-08	1.1307e-06	DOWN
251	PVRIG	4.6531	-1.25774	0.222589	-5.65051	1.59969e-08	1.17921e-06	DOWN
252	PREX2	215.207	-1.20614	0.213666	-5.64499	1.65193e-08	1.21293e-06	DOWN
253	LRP11	172.617	-0.904904	0.160342	-5.64358	1.66554e-08	1.21813e-06	DOWN
254	CYP2C19	9.43731	-2.77572	0.492185	-5.6396	1.7045e-08	1.24175e-06	DOWN
255	H2AC4	4.51107	-1.74484	0.309444	-5.63863	1.7141e-08	1.24389e-06	DOWN
256	NEK5	48.946	-1.01707	0.180405	-5.6377	1.72341e-08	1.2458e-06	DOWN
257	NKAIN3	36.9856	-1.94898	0.346186	-5.62986	1.80357e-08	1.29871e-06	DOWN
258	TANC2	3790.28	-0.799193	0.142025	-5.62715	1.83215e-08	1.31422e-06	DOWN
259	C9orf153	3.58599	-1.30403	0.23181	-5.62543	1.85045e-08	1.32226e-06	DOWN
260	NCMAP	122.324	-1.8274	0.324892	-5.62463	1.85903e-08	1.32332e-06	DOWN
261	TGM1	716.485	1.99456	0.354941	5.61942	1.916e-08	1.35869e-06	UP
262	NOTUM	132.925	-1.88079	0.335129	-5.61212	1.99863e-08	1.41191e-06	DOWN
263	TSPO2	2.02126	-1.62834	0.290337	-5.60844	2.04157e-08	1.43681e-06	DOWN
264	TTC36	5.28151	-1.25158	0.22329	-5.60516	2.08062e-08	1.45878e-06	DOWN
265	NFAT5	1815.17	-1.05915	0.189035	-5.60293	2.10752e-08	1.47211e-06	DOWN
266	CLDN6	44.7875	2.77781	0.497203	5.58688	2.31188e-08	1.60883e-06	UP
267	CDKN2C	1112.69	1.06828	0.191291	5.58457	2.34276e-08	1.61364e-06	UP
268	CLEC3A	24.4055	3.14353	0.562964	5.5839	2.3519e-08	1.61364e-06	UP
269	NBPF19	1.02473	-2.51273	0.450004	-5.58378	2.3534e-08	1.61364e-06	DOWN
270	NODAL	10.2703	-1.44214	0.25827	-5.58383	2.35274e-08	1.61364e-06	DOWN
271	SPIN2A	5.20464	-1.27126	0.227732	-5.58226	2.37417e-08	1.62191e-06	DOWN
272	SLC6A1	56.5405	-1.18219	0.211867	-5.5799	2.40663e-08	1.63809e-06	DOWN
273	SLC13A4	132.75	-1.24589	0.223334	-5.57861	2.42445e-08	1.64422e-06	DOWN
274	SLFNL1	32.6702	-1.12151	0.201669	-5.56113	2.68033e-08	1.81117e-06	DOWN
275	PAX5	113.714	1.97961	0.35637	5.55493	2.77721e-08	1.86985e-06	UP
276	CDK17	1254.8	-0.528375	0.0951957	-5.55041	2.84994e-08	1.91192e-06	DOWN
277	ANKRD36B	50.3547	-1.12688	0.203452	-5.53882	3.04515e-08	2.03556e-06	DOWN
278	H2BC13	10.6094	-1.46575	0.264734	-5.5367	3.08224e-08	2.05299e-06	DOWN
279	CDKL5	1034.86	-0.827937	0.14956	-5.53583	3.09756e-08	2.05586e-06	DOWN
280	INSYN2B	26.2215	-1.91847	0.347015	-5.5285	3.22976e-08	2.136e-06	DOWN
281	S100A7A	241.837	3.82267	0.691774	5.52589	3.27823e-08	2.16039e-06	UP
282	SPATA12	16.7535	-1.11481	0.202058	-5.51726	3.4433e-08	2.25325e-06	DOWN
283	IMPG1	17.523	-1.22933	0.222944	-5.51409	3.50582e-08	2.28614e-06	DOWN
284	DCLK3	62.5876	-1.52474	0.276857	-5.50733	3.64316e-08	2.36742e-06	DOWN
285	DOCK4	444.398	-0.959641	0.174331	-5.50471	3.69781e-08	2.39459e-06	DOWN
286	ZNF841	710.183	-0.9267	0.168527	-5.49884	3.82304e-08	2.46712e-06	DOWN
287	CDKL4	7.85231	-1.54548	0.281136	-5.49728	3.85705e-08	2.47314e-06	DOWN
288	INTU	596.433	-0.808629	0.147099	-5.49719	3.8589e-08	2.47314e-06	DOWN
289	SLC23A1	54.2282	-1.42653	0.259767	-5.49157	3.98367e-08	2.54436e-06	DOWN
290	RSPH9	28.8433	-0.676715	0.123336	-5.48674	4.09408e-08	2.60596e-06	DOWN
291	GUCY1A2	257.374	-1.09393	0.199458	-5.48452	4.14598e-08	2.6211e-06	DOWN
292	CCDC190	80.2705	2.94233	0.537721	5.47185	4.45362e-08	2.80608e-06	UP
293	CACNG5	3.89376	-1.93982	0.355375	-5.45852	4.8013e-08	3.01172e-06	DOWN
294	CCDC39	7.73961	-1.10557	0.202556	-5.45811	4.8123e-08	3.01172e-06	DOWN
295	FAM237B	3.40932	-1.52721	0.279889	-5.45647	4.85699e-08	3.02953e-06	DOWN
296	ZNF611	470.456	-0.689034	0.126314	-5.45493	4.89927e-08	3.04571e-06	DOWN
297	HERC3	26.9282	-1.01356	0.186054	-5.44767	5.10341e-08	3.15161e-06	DOWN
298	HYAL4	21.1553	-2.02745	0.372154	-5.44788	5.09723e-08	3.15161e-06	DOWN
299	LGALS7	57.3799	3.34602	0.614664	5.44366	5.21958e-08	3.21271e-06	UP
300	ARHGAP11B	41.8803	-0.896927	0.164908	-5.43896	5.35925e-08	3.2557e-06	DOWN
301	RAPH1	164.368	-0.835469	0.15359	-5.4396	5.33997e-08	3.2557e-06	DOWN
302	COX20	27.7192	-1.00576	0.185195	-5.43082	5.6096e-08	3.38573e-06	DOWN
303	TET1	109.932	-1.05942	0.19507	-5.43096	5.60521e-08	3.38573e-06	DOWN
304	POU5F2	4.73535	-1.2329	0.227063	-5.42974	5.64347e-08	3.39518e-06	DOWN
305	FLT1	1928.95	-0.874996	0.161184	-5.42856	5.6812e-08	3.39598e-06	DOWN
306	MUC13	37.4166	2.41586	0.444992	5.42899	5.66738e-08	3.39598e-06	UP
307	OR10A2	2.57277	-1.67255	0.308173	-5.42731	5.72113e-08	3.40892e-06	DOWN
308	SLC39A5	20.7739	-1.54132	0.284086	-5.42554	5.778e-08	3.43184e-06	DOWN
309	VPS13C	2598.89	-0.651359	0.12011	-5.42301	5.86042e-08	3.46974e-06	DOWN
310	KRT1	829.125	2.8702	0.53073	5.40802	6.37265e-08	3.76107e-06	UP
311	CPT1A	3215.84	0.901467	0.166725	5.40692	6.41176e-08	3.77222e-06	UP
312	COL21A1	171.806	-1.59984	0.296875	-5.38895	7.08714e-08	4.15645e-06	DOWN
313	N4BP2L2	3196.17	-0.545008	0.101146	-5.38834	7.11113e-08	4.15745e-06	DOWN
314	DGKZ	4668.14	-0.546315	0.101527	-5.381	7.40749e-08	4.31718e-06	DOWN
315	MS4A1	203.533	2.39279	0.444874	5.37858	7.50741e-08	4.36178e-06	UP
316	NT5M	112.258	1.33728	0.248985	5.37092	7.83379e-08	4.53727e-06	UP
317	DEFB131B	2.23642	-1.51743	0.282788	-5.36596	8.05209e-08	4.64927e-06	DOWN
318	CD200R1	70.0595	-1.22807	0.229401	-5.35336	8.63373e-08	4.95443e-06	DOWN
319	PTPN14	1868.55	-0.640889	0.11971	-5.35367	8.61901e-08	4.95443e-06	DOWN
320	HMBOX1	523.624	-0.572295	0.106964	-5.35037	8.77731e-08	5.02137e-06	DOWN
321	CSPP1	835.303	-0.56442	0.105591	-5.34535	9.02444e-08	5.14697e-06	DOWN
322	IFNAR2	79.4729	-0.739932	0.138809	-5.33059	9.78953e-08	5.54938e-06	DOWN
323	CAPN11	46.9255	-1.22472	0.229957	-5.32588	1.00466e-07	5.67786e-06	DOWN
324	C1QL3	33.9288	-1.30854	0.245762	-5.3244	1.01289e-07	5.70709e-06	DOWN
325	C4orf45	0.634332	-2.26183	0.425098	-5.32073	1.03353e-07	5.8058e-06	DOWN
326	INSR	3276.68	-0.661817	0.124407	-5.31979	1.03885e-07	5.81816e-06	DOWN
327	G6PD	5933.33	1.07218	0.201573	5.31909	1.0429e-07	5.82336e-06	UP
328	ENC1	3427.16	-0.74813	0.140857	-5.31126	1.08868e-07	6.02489e-06	DOWN
329	GRIFIN	1.01225	-2.57838	0.485421	-5.31164	1.08642e-07	6.02489e-06	DOWN
330	SPAG9	4228.29	-0.535941	0.100894	-5.31192	1.08478e-07	6.02489e-06	DOWN
331	AL160269.1	2.77422	-1.50802	0.284295	-5.30442	1.13034e-07	6.23694e-06	DOWN
332	ADH6	174.815	-1.93966	0.366073	-5.29856	1.16717e-07	6.42113e-06	DOWN
333	FAM13C	65.5521	-1.29176	0.244178	-5.29022	1.22168e-07	6.70126e-06	DOWN
334	SLC16A6	149.822	-1.13123	0.213943	-5.28756	1.23962e-07	6.77972e-06	DOWN
335	TRAP1	2014.25	0.530794	0.100408	5.28636	1.24775e-07	6.80425e-06	UP
336	MT1H	56.4408	-1.88755	0.357101	-5.28574	1.25195e-07	6.80726e-06	DOWN
337	ZNF573	73.3027	-0.740774	0.14023	-5.28255	1.27397e-07	6.90683e-06	DOWN
338	TNRC6B	1457.24	-0.50071	0.0949111	-5.27556	1.32348e-07	7.15449e-06	DOWN
339	GALNTL5	1.42056	-3.00264	0.569628	-5.27124	1.35507e-07	7.30405e-06	DOWN
340	ZBTB34	587.051	-0.529395	0.100517	-5.26672	1.38886e-07	7.46461e-06	DOWN
341	FLT4	456.347	-0.857756	0.162939	-5.26428	1.40743e-07	7.52107e-06	DOWN
342	SIX2	634.062	1.70055	0.323026	5.26443	1.40623e-07	7.52107e-06	UP
343	ABCG8	8.92192	-1.68529	0.320541	-5.25765	1.45908e-07	7.73203e-06	DOWN
344	SLC4A7	1209.57	-0.719627	0.136873	-5.25762	1.45934e-07	7.73203e-06	DOWN
345	ZNF235	140.86	-0.574836	0.109319	-5.25833	1.45367e-07	7.73203e-06	DOWN
346	HSD17B8	696.585	0.742998	0.141836	5.23842	1.6196e-07	8.55682e-06	UP
347	SPDYE21	10.4366	-0.827191	0.158035	-5.23424	1.65663e-07	8.72772e-06	DOWN
348	GPR182	8.79937	-1.09862	0.209945	-5.23291	1.66858e-07	8.76594e-06	DOWN
349	ARL13A	8.01324	-1.01987	0.195015	-5.22973	1.69755e-07	8.86816e-06	DOWN
350	C6orf201	2.52533	-1.10152	0.210614	-5.23006	1.69456e-07	8.86816e-06	DOWN
351	FER1L5	11.3325	-1.03695	0.198494	-5.22409	1.75011e-07	9.09177e-06	DOWN
352	YPEL2	963.419	-0.670748	0.128391	-5.22424	1.74868e-07	9.09177e-06	DOWN
353	AIFM3	414.531	-1.36473	0.261791	-5.21304	1.85772e-07	9.62404e-06	DOWN
354	AC006254.1	31.7186	-0.983676	0.188727	-5.21216	1.86656e-07	9.64303e-06	DOWN
355	POTEE	5.01192	-1.80359	0.346261	-5.20875	1.90113e-07	9.79452e-06	DOWN
356	CAMK1G	20.6832	-1.09027	0.209388	-5.20691	1.92006e-07	9.86479e-06	DOWN
357	SLC22A13	6.41757	-1.00123	0.192325	-5.20591	1.93053e-07	9.89132e-06	DOWN
358	CCR3	60.1639	-1.53437	0.294813	-5.20455	1.94465e-07	9.93639e-06	DOWN
359	CRB2	10.8512	-1.58681	0.305292	-5.1977	2.01766e-07	1.02813e-05	DOWN
360	ANKAR	93.729	-0.613027	0.118115	-5.19009	2.1019e-07	1.06813e-05	DOWN
361	CST2	62.9779	-1.96034	0.378642	-5.17729	2.25137e-07	1.14098e-05	DOWN
362	PDE3B	602.056	-1.11807	0.21606	-5.17482	2.28128e-07	1.14989e-05	DOWN
363	ALDH9A1	2746.01	0.520539	0.10064	5.17228	2.31259e-07	1.16253e-05	UP
364	ZNF697	488.321	-0.723517	0.139983	-5.16861	2.35835e-07	1.18235e-05	DOWN
365	CHAD	45.9787	-1.34227	0.26006	-5.16141	2.45093e-07	1.22219e-05	DOWN
366	MTMR3	378.296	-0.614044	0.119074	-5.15682	2.51184e-07	1.24922e-05	DOWN
367	DMXL1	1198.2	-0.591796	0.11479	-5.15545	2.53021e-07	1.25284e-05	DOWN
368	VEPH1	112.376	-1.5495	0.300566	-5.15528	2.53254e-07	1.25284e-05	DOWN
369	CLN3	57.8684	-0.989484	0.191984	-5.15398	2.55012e-07	1.2582e-05	DOWN
370	FSBP	199.329	-0.766759	0.148944	-5.14797	2.63314e-07	1.29245e-05	DOWN
371	SHOC1	76.3774	-1.34724	0.261705	-5.14796	2.63341e-07	1.29245e-05	DOWN
372	CREBRF	800.213	-0.546698	0.106234	-5.14617	2.65858e-07	1.30138e-05	DOWN
373	ZNF124	277.996	-0.796496	0.154981	-5.1393	2.7576e-07	1.34631e-05	DOWN
374	PAX8	481.601	-1.55808	0.303208	-5.13865	2.76721e-07	1.34748e-05	DOWN
375	CDH6	276.143	-0.930058	0.181012	-5.13811	2.77516e-07	1.34783e-05	DOWN
376	ZNF891	205.586	-0.680741	0.132563	-5.13524	2.81786e-07	1.36502e-05	DOWN
377	TSPAN16	1.29354	-1.37729	0.268327	-5.13287	2.85351e-07	1.37721e-05	DOWN
378	USP50	21.714	-0.877307	0.170929	-5.13259	2.85781e-07	1.37721e-05	DOWN
379	TMPRSS11D	103.261	2.84287	0.555264	5.11986	3.05763e-07	1.46971e-05	UP
380	KCNE3	249.937	-1.067	0.208859	-5.10874	3.2432e-07	1.5549e-05	DOWN
381	ADH7	347.525	3.09563	0.606077	5.10766	3.26178e-07	1.5598e-05	UP
382	PGLYRP3	150.733	2.52888	0.496415	5.09428	3.50077e-07	1.66981e-05	UP
383	H2BC18	191.136	-1.36056	0.267358	-5.08893	3.60093e-07	1.7132e-05	DOWN
384	CCSER1	399.403	-1.40416	0.276266	-5.08264	3.72221e-07	1.76639e-05	DOWN
385	C1QL2	3.04501	-2.87931	0.568322	-5.06633	4.05565e-07	1.91005e-05	DOWN
386	TIAM2	196.939	-0.621127	0.122589	-5.06674	4.04684e-07	1.91005e-05	DOWN
387	NME9	20.4097	-0.957461	0.189035	-5.06501	4.08385e-07	1.91848e-05	DOWN
388	CBL	1452.4	-0.568545	0.112261	-5.06451	4.09454e-07	1.91867e-05	DOWN
389	C20orf144	18.6298	-0.789622	0.156022	-5.06097	4.17121e-07	1.94939e-05	DOWN
390	ZNF107	850.699	-0.765308	0.151368	-5.05595	4.28264e-07	1.9918e-05	DOWN
391	LGALS7B	163.165	2.49952	0.494747	5.05212	4.36936e-07	2.02548e-05	UP
392	TCP10L	2.18846	-1.35074	0.267378	-5.05179	4.37678e-07	2.02548e-05	DOWN
393	SPDYE6	26.8527	-0.852581	0.168859	-5.04909	4.43931e-07	2.04934e-05	DOWN
394	OR2AG1	1.00715	-1.93452	0.383231	-5.04793	4.46615e-07	2.05663e-05	DOWN
395	PLEKHH1	1140.61	-1.16271	0.230455	-5.04528	4.52856e-07	2.08024e-05	DOWN
396	FAM186A	23.1715	-1.03429	0.205075	-5.04345	4.57209e-07	2.09221e-05	DOWN
397	UGGT2	1336.78	-0.564536	0.111939	-5.04324	4.57706e-07	2.09221e-05	DOWN
398	COL22A1	554.508	-1.89351	0.375845	-5.038	4.70411e-07	2.14503e-05	DOWN
399	ENTHD1	7.12706	-1.63607	0.324856	-5.03629	4.7464e-07	2.15378e-05	DOWN
400	FCER2	36.0765	2.24138	0.445031	5.03645	4.7424e-07	2.15378e-05	UP
401	CHRM5	8.92826	-1.48003	0.293911	-5.03564	4.76263e-07	2.1559e-05	DOWN
402	EPHX1	5701.63	0.904838	0.179921	5.02907	4.92854e-07	2.2256e-05	UP
403	PTH	0.625837	-2.81999	0.560795	-5.02856	4.94165e-07	2.22613e-05	DOWN
404	CYP2W1	225.984	2.03836	0.405467	5.02718	4.97742e-07	2.23684e-05	UP
405	ATP23	334.544	0.533063	0.106051	5.02649	4.99527e-07	2.23734e-05	UP
406	SLC6A4	82.7485	-1.67683	0.333617	-5.02622	5.00253e-07	2.23734e-05	DOWN
407	WDFY3	2217.02	-0.536494	0.106876	-5.0198	5.1726e-07	2.30787e-05	DOWN
408	PAXBP1	1560.18	-0.593276	0.11832	-5.01415	5.32683e-07	2.37101e-05	DOWN
409	RPE65	15.5095	3.02112	0.603026	5.00993	5.44491e-07	2.4178e-05	UP
410	OR2A42	4.64475	-1.23062	0.245969	-5.00316	5.63975e-07	2.49245e-05	DOWN
411	NEK10	66.0446	-1.24422	0.248782	-5.00127	5.69539e-07	2.50516e-05	DOWN
412	PDE6C	18.0229	-0.840929	0.16859	-4.98801	6.10035e-07	2.67698e-05	DOWN
413	GPR18	28.6826	-1.20817	0.242277	-4.98673	6.14095e-07	2.68847e-05	DOWN
414	GPX3	5050.93	-1.42588	0.286004	-4.98552	6.17956e-07	2.69903e-05	DOWN
415	ABCC2	59.0382	-1.31053	0.262972	-4.98352	6.24394e-07	2.72078e-05	DOWN
416	TMEM106C	3519.77	0.615168	0.123453	4.98302	6.25983e-07	2.72135e-05	UP
417	RAPGEF2	1148.45	-0.544784	0.109361	-4.98153	6.30826e-07	2.73602e-05	DOWN
418	SLC47A2	44.9876	1.90044	0.381621	4.97992	6.36116e-07	2.75257e-05	UP
419	H1-1	0.882274	-3.01254	0.60558	-4.97463	6.53718e-07	2.81567e-05	DOWN
420	PDIA2	52.2116	-1.66347	0.334624	-4.97115	6.65562e-07	2.86008e-05	DOWN
421	CEP170	821.407	-0.617631	0.124333	-4.96755	6.78032e-07	2.89366e-05	DOWN
422	SPECC1L-ADORA2A	0.431317	-2.68063	0.539577	-4.96801	6.76439e-07	2.89366e-05	DOWN
423	APOBEC4	0.636227	-2.14099	0.43104	-4.96703	6.79868e-07	2.89487e-05	DOWN
424	CPB1	9.6329	2.80877	0.566249	4.9603	7.03849e-07	2.99015e-05	UP
425	KIAA1109	2659.38	-0.575097	0.116131	-4.95215	7.33974e-07	3.11105e-05	DOWN
426	EFCAB8	17.0823	-1.41967	0.286996	-4.94666	7.54975e-07	3.19281e-05	DOWN
427	ZNF814	660.939	-0.73619	0.148853	-4.94574	7.58552e-07	3.20068e-05	DOWN
428	AP001931.1	10.0386	-1.35291	0.273629	-4.94432	7.64094e-07	3.21678e-05	DOWN
429	GPC4	1329.63	-1.10974	0.22451	-4.94294	7.69518e-07	3.23232e-05	DOWN
430	SLC9A3R1	4468.25	0.809717	0.163891	4.94058	7.78923e-07	3.26448e-05	UP
431	AQP3	30422.6	1.58013	0.319865	4.94	7.81239e-07	3.26684e-05	UP
432	ZNF91	1156.98	-0.862119	0.174584	-4.93814	7.88727e-07	3.29077e-05	DOWN
433	ZNF493	429.968	-0.889252	0.180142	-4.93639	7.95809e-07	3.31291e-05	DOWN
434	AC023055.1	1.27822	-1.1314	0.229271	-4.93476	8.02482e-07	3.33325e-05	DOWN
435	ENO4	5.05969	-1.13312	0.230002	-4.92658	8.36831e-07	3.45285e-05	DOWN
436	ARHGAP5	1130.1	-0.891587	0.181326	-4.91703	8.78652e-07	3.61741e-05	DOWN
437	FDCSP	201.84	2.65749	0.540592	4.91589	8.83813e-07	3.62266e-05	UP
438	RASL10A	111.766	-1.29103	0.262623	-4.91589	8.83782e-07	3.62266e-05	DOWN
439	SLC16A10	221.061	-1.29099	0.262808	-4.9123	9.00121e-07	3.68142e-05	DOWN
440	IMPA2	1761.14	0.933266	0.190123	4.90875	9.16598e-07	3.7406e-05	UP
441	ATP5MF-PTCD1	1.75171	-1.04658	0.213357	-4.90529	9.32883e-07	3.79047e-05	DOWN
442	ITPR2	1194.16	-0.764137	0.155769	-4.90559	9.31479e-07	3.79047e-05	DOWN
443	LEAP2	154.375	1.56265	0.319318	4.89373	9.89443e-07	4.01155e-05	UP
444	KLRC1	35.6734	-1.5412	0.315076	-4.89152	1.00059e-06	4.04796e-05	DOWN
445	SLC25A32	8.07484	-0.961653	0.196671	-4.88966	1.01011e-06	4.06881e-05	DOWN
446	DNAJB7	5.90154	-1.05163	0.215145	-4.88802	1.01854e-06	4.09391e-05	DOWN
447	NUDT13	124.244	-0.687246	0.140724	-4.88365	1.04138e-06	4.16909e-05	DOWN
448	RSKR	269.384	-0.814902	0.166865	-4.88359	1.04171e-06	4.16909e-05	DOWN
449	KRT16	25513.1	2.08687	0.427375	4.883	1.04482e-06	4.17258e-05	UP
450	SLC41A2	448.351	-1.14788	0.235275	-4.87888	1.06691e-06	4.25169e-05	DOWN
451	HTR6	7.52298	-1.2195	0.250071	-4.87659	1.07933e-06	4.29201e-05	DOWN
452	CBR1	3294.89	0.79074	0.162178	4.87575	1.08398e-06	4.30134e-05	UP
453	TAS2R14	52.1173	-0.679873	0.139458	-4.8751	1.08751e-06	4.30619e-05	DOWN
454	GPR151	0.802599	-1.92717	0.395467	-4.87316	1.09828e-06	4.31886e-05	DOWN
455	MROH2A	213.684	2.05259	0.421202	4.87318	1.09815e-06	4.31886e-05	UP
456	UVSSA	1169.93	-0.611704	0.125533	-4.87285	1.09998e-06	4.31886e-05	DOWN
457	AP001054.1	0.494419	-2.34553	0.481404	-4.87228	1.1032e-06	4.32241e-05	DOWN
458	CCBE1	182.799	-1.85252	0.380633	-4.86695	1.13332e-06	4.42483e-05	DOWN
459	PRSS37	1.04748	-1.90902	0.392253	-4.86682	1.13409e-06	4.42483e-05	DOWN
460	PHKA2	1003.87	-0.553904	0.113972	-4.85999	1.17394e-06	4.57076e-05	DOWN
461	ZC3HAV1L	168.884	-0.786545	0.16187	-4.85912	1.17907e-06	4.5812e-05	DOWN
462	SP5	41.4409	-1.91349	0.393973	-4.8569	1.19239e-06	4.61371e-05	DOWN
463	NOTCH4	835.485	-0.72477	0.149326	-4.85362	1.2123e-06	4.68104e-05	DOWN
464	F2	25.0023	-2.20522	0.45443	-4.85272	1.21778e-06	4.69248e-05	DOWN
465	ARR3	13.5927	-0.787244	0.16249	-4.84489	1.26684e-06	4.87147e-05	DOWN
466	ACP4	7.21407	-1.16812	0.241191	-4.84315	1.278e-06	4.90424e-05	DOWN
467	ARL17B	47.4211	-1.06409	0.219756	-4.84217	1.28431e-06	4.91836e-05	DOWN
468	CEP295NL	3.67535	-1.43631	0.296968	-4.83657	1.32101e-06	5.04855e-05	DOWN
469	EXOC3L2	313.284	-0.742511	0.153545	-4.83579	1.32615e-06	5.0578e-05	DOWN
470	ZBED6	5.64122	-1.3049	0.269955	-4.83379	1.33957e-06	5.09859e-05	DOWN
471	SPRR2G	46.503	3.4702	0.718171	4.83199	1.35175e-06	5.13444e-05	UP
472	CDH7	5.45138	2.81223	0.582352	4.82909	1.37158e-06	5.19917e-05	UP
473	COL4A1	17760.3	-0.82308	0.170526	-4.82671	1.38808e-06	5.25106e-05	DOWN
474	FRMD4A	708.398	-0.77181	0.160043	-4.82251	1.41765e-06	5.34125e-05	DOWN
475	KLK10	423.271	2.49996	0.519012	4.81677	1.45898e-06	5.46976e-05	UP
476	TTC29	3.54336	-2.67453	0.555279	-4.81656	1.46056e-06	5.46976e-05	DOWN
477	AL117339.4	13.6035	-1.32591	0.276074	-4.80271	1.56533e-06	5.85037e-05	DOWN
478	HPRT1	2189.37	0.551382	0.114843	4.80116	1.5775e-06	5.88409e-05	UP
479	CST1	1577.45	-2.12782	0.443286	-4.80011	1.58579e-06	5.90318e-05	DOWN
480	DDHD1	891.836	-0.655982	0.136736	-4.79745	1.60702e-06	5.97029e-05	DOWN
481	FOXN4	18.8821	2.73604	0.570709	4.7941	1.63404e-06	6.05664e-05	UP
482	GRIK1	18.4637	-1.02718	0.214274	-4.79377	1.63676e-06	6.05664e-05	DOWN
483	TICAM2	2.6825	-0.587052	0.122671	-4.78558	1.70491e-06	6.2839e-05	DOWN
484	RTTN	615.516	-0.648484	0.135525	-4.78496	1.7102e-06	6.29096e-05	DOWN
485	RNASET2	2145.96	-0.885476	0.185143	-4.78265	1.73001e-06	6.35132e-05	DOWN
486	BCL2L2-PABPN1	8.52813	-0.923922	0.193288	-4.78002	1.75278e-06	6.42227e-05	DOWN
487	H3C8	118.276	-1.41891	0.297301	-4.77263	1.81833e-06	6.63638e-05	DOWN
488	NUTM2G	12.521	-0.85905	0.180082	-4.77032	1.83929e-06	6.69978e-05	DOWN
489	GLCCI1	1027.19	-0.804611	0.168777	-4.76731	1.86703e-06	6.78755e-05	DOWN
490	ANKRD36	97.5091	-1.01517	0.213001	-4.76606	1.87865e-06	6.81649e-05	DOWN
491	SPACA6	330.961	-0.821814	0.172522	-4.76352	1.90241e-06	6.8893e-05	DOWN
492	FAM169A	162.605	-0.98721	0.20731	-4.76199	1.91694e-06	6.92846e-05	DOWN
493	STIMATE-MUSTN1	13.5764	-0.948768	0.199288	-4.76078	1.92845e-06	6.9566e-05	DOWN
494	ACVR2B	950.361	-0.769337	0.161617	-4.76025	1.93349e-06	6.9613e-05	DOWN
495	LRRC9	11.3781	-1.65509	0.347809	-4.75863	1.94916e-06	7.00419e-05	DOWN
496	SLFN14	2.62872	-1.20895	0.254079	-4.75814	1.95386e-06	7.00759e-05	DOWN
497	DKK4	148.946	-2.08444	0.438211	-4.75671	1.96777e-06	7.04393e-05	DOWN
498	FZD5	1174.46	-0.828091	0.174188	-4.75402	1.99413e-06	7.09741e-05	DOWN
499	HELB	79.6973	-0.775897	0.163191	-4.75452	1.98915e-06	7.09741e-05	DOWN
500	GBP7	6.86816	-1.26329	0.26594	-4.75029	2.03122e-06	7.21567e-05	DOWN
501	KRT75	74.5654	3.00776	0.63363	4.74688	2.06583e-06	7.31076e-05	UP
502	TACR2	106.721	1.37478	0.2896	4.74716	2.06298e-06	7.31076e-05	UP
503	TP53TG5	22.5823	-0.712311	0.150078	-4.74628	2.07188e-06	7.3183e-05	DOWN
504	PLAC8L1	16.8824	-1.03468	0.218314	-4.73942	2.14332e-06	7.54205e-05	DOWN
505	OR1N1	0.492265	-3.67067	0.774797	-4.73759	2.16276e-06	7.59613e-05	DOWN
506	KDR	888.903	-0.771057	0.162989	-4.73073	2.23709e-06	7.83062e-05	DOWN
507	KLK13	99.6709	2.45858	0.519712	4.73066	2.23792e-06	7.83062e-05	UP
508	GNRHR	8.0554	-1.11404	0.235623	-4.72807	2.26662e-06	7.90139e-05	DOWN
509	TFPI2	1078.97	-1.71798	0.364012	-4.71956	2.36352e-06	8.22382e-05	DOWN
510	RAD50	105.433	-0.546128	0.115749	-4.71821	2.37925e-06	8.26314e-05	DOWN
511	SERPINA9	6.7931	2.94867	0.625922	4.71092	2.46596e-06	8.53251e-05	UP
512	FSIP2	259.892	-1.47754	0.313844	-4.70788	2.50312e-06	8.62904e-05	DOWN
513	LEF1	423.881	-0.95761	0.203398	-4.70806	2.50087e-06	8.62904e-05	DOWN
514	DUXB	1.77031	-1.47034	0.312354	-4.70727	2.51053e-06	8.63864e-05	DOWN
515	CCDC188	34.9669	-1.22746	0.261052	-4.70197	2.57665e-06	8.84023e-05	DOWN
516	FTCD	39.6802	-1.72839	0.367613	-4.70166	2.58054e-06	8.84023e-05	DOWN
517	PCDHGA7	49.3479	-1.16744	0.248315	-4.70144	2.58334e-06	8.84023e-05	DOWN
518	H2BC10	5.5759	-1.37915	0.293541	-4.69831	2.62327e-06	8.96043e-05	DOWN
519	KLHDC8A	29.3709	-1.07258	0.228359	-4.69688	2.64163e-06	9.00667e-05	DOWN
520	SDHC	3502.4	0.512471	0.109161	4.69464	2.67078e-06	9.08942e-05	UP
521	KYAT1	7.04819	-0.902222	0.192283	-4.69215	2.70353e-06	9.18414e-05	DOWN
522	GRIA3	32.7275	-1.47307	0.314034	-4.69081	2.72129e-06	9.22765e-05	DOWN
523	H2AC13	46.6985	-1.47663	0.31564	-4.67821	2.89384e-06	9.75952e-05	DOWN
524	UACA	1961.75	-0.576691	0.123271	-4.67822	2.89374e-06	9.75952e-05	DOWN
525	VPS13B	1734.67	-0.580406	0.124082	-4.67761	2.90235e-06	9.77056e-05	DOWN
526	ZNF117	1921.96	-1.16796	0.249869	-4.67429	2.9497e-06	9.91206e-05	DOWN
527	PLXNB1	8376.56	-0.709006	0.151749	-4.67223	2.97952e-06	9.99424e-05	DOWN
528	CNFN	584.707	1.38177	0.295997	4.66818	3.03885e-06	0.00010175	UP
529	ATM	1573.08	-0.519377	0.111275	-4.66751	3.04866e-06	0.000101895	DOWN
530	ASMT	5.12481	-1.12714	0.241543	-4.66642	3.06489e-06	0.000102254	DOWN
531	CLDN11	319.076	-1.36236	0.292048	-4.66485	3.08842e-06	0.000102855	DOWN
532	H2AC12	6.3343	-1.31372	0.281797	-4.66192	3.13266e-06	0.000104143	DOWN
533	PRSS48	0.843644	-1.8752	0.402286	-4.66135	3.14143e-06	0.000104248	DOWN
534	FXYD4	464.561	2.18569	0.469672	4.65365	3.26113e-06	0.000107646	UP
535	GABRR2	29.7797	-0.887056	0.190696	-4.65168	3.29244e-06	0.00010848	DOWN
536	RNF133	2.45737	-1.30978	0.281592	-4.65133	3.29802e-06	0.00010848	DOWN
537	CACNA1B	26.4013	2.08941	0.449421	4.64913	3.33343e-06	0.000109451	UP
538	GET4	30.9359	-0.723098	0.155552	-4.64859	3.34206e-06	0.000109542	DOWN
539	MSMB	227.975	2.16467	0.465876	4.64645	3.37697e-06	0.000110492	UP
540	GALNT16	122.341	1.43627	0.309286	4.64383	3.42013e-06	0.000111708	UP
541	TSTD3	127.931	-0.579008	0.124769	-4.64065	3.47317e-06	0.000113045	DOWN
542	FAM50B	243.29	1.16036	0.250728	4.62796	3.69285e-06	0.000119688	UP
543	SPRR2E	157.096	3.03061	0.654878	4.62775	3.69653e-06	0.000119688	UP
544	BRWD1	3309.91	-0.502481	0.108609	-4.62653	3.71851e-06	0.000120191	DOWN
545	PHACTR2	1328.75	-0.613581	0.132646	-4.6257	3.73333e-06	0.000120461	DOWN
546	FBXO40	1.62119	-1.69608	0.366727	-4.62492	3.74736e-06	0.000120705	DOWN
547	MS4A4E	32.872	-1.16424	0.251862	-4.62253	3.79096e-06	0.000121899	DOWN
548	CTXND2	0.517371	-2.5191	0.54512	-4.62118	3.81567e-06	0.000122426	DOWN
549	SPRR1B	2797.53	2.20495	0.477636	4.61639	3.90481e-06	0.0001247	UP
550	MDM4	1777.46	-0.515662	0.111798	-4.61244	3.97971e-06	0.000126798	DOWN
551	RNF24	1325.48	-0.526465	0.114146	-4.61221	3.98411e-06	0.000126798	DOWN
552	BNIP5	42.5202	-1.86556	0.404526	-4.61174	3.9932e-06	0.000126871	DOWN
553	CA4	196.305	-2.14363	0.464869	-4.61125	4.00253e-06	0.000126951	DOWN
554	PCDHGB3	19.1963	-1.19761	0.259998	-4.60623	4.10036e-06	0.000129613	DOWN
555	ERVV-1	61.7006	-1.89797	0.412094	-4.60568	4.11128e-06	0.000129738	DOWN
556	NXPH4	494.531	1.43297	0.311286	4.6034	4.1564e-06	0.000130941	UP
557	MYH11	17865.9	1.78	0.386755	4.6024	4.17644e-06	0.000131287	UP
558	OR2A12	2.3116	-1.59914	0.347599	-4.60054	4.2139e-06	0.000132083	DOWN
559	ZGLP1	54.353	-0.831034	0.180726	-4.59832	4.25916e-06	0.000133277	DOWN
560	BTAF1	1751.96	-0.560449	0.121965	-4.59518	4.32382e-06	0.000134848	DOWN
561	PIP	26.5379	2.50501	0.545129	4.59526	4.32216e-06	0.000134848	UP
562	HMHB1	1.80204	-1.79669	0.391282	-4.5918	4.39439e-06	0.000136592	DOWN
563	LSMEM2	2.85495	-1.2987	0.282876	-4.59104	4.41044e-06	0.000136863	DOWN
564	F2RL3	235.021	-1.00343	0.218589	-4.5905	4.42193e-06	0.000136992	DOWN
565	ANGPT2	713.092	-0.833914	0.18189	-4.58471	4.54625e-06	0.000140553	DOWN
566	SLC25A34	70.726	-0.873859	0.190618	-4.58435	4.55402e-06	0.000140553	DOWN
567	PAQR9	4.96148	-1.6775	0.366432	-4.57793	4.69599e-06	0.000144047	DOWN
568	MND1	1.85515	-1.03462	0.226399	-4.56987	4.88018e-06	0.000149205	DOWN
569	ADH4	38.6302	-2.00701	0.439361	-4.56801	4.92372e-06	0.00015029	DOWN
570	DSPP	1.58675	-1.71014	0.374432	-4.5673	4.94051e-06	0.000150556	DOWN
571	MUC5AC	114.68	2.33191	0.51095	4.56388	5.02163e-06	0.000152367	UP
572	TMEM269	23.6913	-0.838952	0.183829	-4.56376	5.02443e-06	0.000152367	DOWN
573	VPS13A	1649.6	-0.55923	0.122573	-4.56241	5.05694e-06	0.000153104	DOWN
574	FBXO4	554.886	0.517681	0.113513	4.56055	5.10199e-06	0.000154217	UP
575	PCDHGC4	8.6408	-1.36602	0.299714	-4.55775	5.17036e-06	0.000156031	DOWN
576	NKTR	3476.88	-0.639298	0.14032	-4.55599	5.21404e-06	0.000157095	DOWN
577	C11orf65	23.0497	-0.676322	0.148618	-4.55075	5.34544e-06	0.000160535	DOWN
578	ZC3H11B	6.18513	-0.800617	0.175925	-4.55091	5.34144e-06	0.000160535	DOWN
579	ABRA	4.39938	-1.31448	0.288904	-4.54988	5.36762e-06	0.00016056	DOWN
580	IQGAP2	327.771	-1.00732	0.221393	-4.54995	5.36595e-06	0.00016056	DOWN
581	PNPLA4	638.996	0.564652	0.124126	4.54903	5.38937e-06	0.000160819	UP
582	SLC10A5	22.1204	-0.90486	0.19896	-4.54794	5.41732e-06	0.000161277	DOWN
583	TEX12	3.08667	-1.09895	0.241847	-4.54399	5.51993e-06	0.000163928	DOWN
584	H2BC8	359.467	-1.2694	0.279429	-4.54285	5.54991e-06	0.000164556	DOWN
585	HDHD2	34.5077	-0.690963	0.152135	-4.54178	5.57813e-06	0.000164889	DOWN
586	HP	61.4008	2.18629	0.481376	4.54175	5.57883e-06	0.000164889	UP
587	KLHL34	3.62805	2.39134	0.526776	4.53957	5.63693e-06	0.000166343	UP
588	C8orf34	14.8802	-1.41753	0.312404	-4.53751	5.69235e-06	0.000167713	DOWN
589	SGIP1	141.022	-0.967248	0.213191	-4.537	5.7059e-06	0.000167847	DOWN
590	ERVFRD-1	10.7233	-1.6344	0.360399	-4.53497	5.76121e-06	0.000169207	DOWN
591	IL10RB	47.2179	-0.631073	0.139265	-4.53144	5.85831e-06	0.000171519	DOWN
592	CEACAM8	1.11548	-1.71338	0.378237	-4.5299	5.9012e-06	0.000172504	DOWN
593	PDE8B	131.301	-0.818654	0.180919	-4.52498	6.04018e-06	0.00017629	DOWN
594	DNHD1	360.294	-0.716732	0.158433	-4.52388	6.07168e-06	0.000176933	DOWN
595	PROM1	362.148	1.91278	0.422975	4.52221	6.11966e-06	0.000178053	UP
596	TTC39B	781.346	-0.684878	0.151527	-4.51983	6.18879e-06	0.000179784	DOWN
597	C11orf94	5.81692	-0.885014	0.195908	-4.5175	6.25739e-06	0.000181212	DOWN
598	REV3L	788.74	-0.599155	0.13262	-4.51782	6.24803e-06	0.000181212	DOWN
599	SLC26A2	1527.1	-0.843802	0.186886	-4.51506	6.32985e-06	0.000183026	DOWN
600	FGF20	5.35567	-2.54349	0.563752	-4.51172	6.43034e-06	0.000185639	DOWN
601	TNFRSF19	686.814	-1.49322	0.331055	-4.51049	6.46791e-06	0.000186152	DOWN
602	SCGB2A1	8.46381	2.41705	0.535914	4.51015	6.47816e-06	0.00018616	UP
603	MAEL	11.9606	1.75106	0.388713	4.50475	6.64502e-06	0.000190368	UP
604	SPRR2F	28.7593	2.72088	0.604208	4.50322	6.6931e-06	0.000191451	UP
605	ANKRD46	1136.06	-0.695493	0.154482	-4.5021	6.72856e-06	0.000192171	DOWN
606	ACTC1	698.857	2.23349	0.49614	4.50174	6.73994e-06	0.000192202	UP
607	KRT85	1.45337	-1.90321	0.42285	-4.50091	6.76628e-06	0.000192658	DOWN
608	ARID3A	1316.41	-1.10603	0.245857	-4.49867	6.83793e-06	0.000194402	DOWN
609	JAKMIP2	90.0274	1.38652	0.308378	4.49617	6.91875e-06	0.000196101	UP
610	PKD2L2	7.80292	-0.87928	0.195558	-4.49627	6.91561e-06	0.000196101	DOWN
611	AF196969.1	0.584723	-1.56603	0.348401	-4.49491	6.95992e-06	0.000196623	DOWN
612	BRINP3	12.9543	2.37535	0.528485	4.49464	6.96878e-06	0.000196623	UP
613	TEDDM1	1.656	-1.50392	0.334563	-4.49517	6.9515e-06	0.000196623	DOWN
614	FAM151B	46.286	-0.516468	0.115085	-4.4877	7.19946e-06	0.000202825	DOWN
615	AL049697.1	7.60833	-1.05052	0.234195	-4.48564	7.26957e-06	0.000204491	DOWN
616	SHPRH	300.257	-0.79059	0.176334	-4.48347	7.34376e-06	0.000206267	DOWN
617	RAB40A	48.4997	-0.750892	0.1675	-4.48293	7.36249e-06	0.000206482	DOWN
618	AP000944.5	8.29297	-1.06843	0.23903	-4.46986	7.82714e-06	0.000219184	DOWN
619	KCNRG	11.9494	-0.915821	0.204961	-4.46826	7.88576e-06	0.000220428	DOWN
620	DSG1	216.381	2.02309	0.452902	4.46695	7.93412e-06	0.000221183	UP
621	PIEZO2	265.641	-1.15946	0.259766	-4.46346	8.0645e-06	0.000224482	DOWN
622	TBATA	1.1386	-1.84352	0.413543	-4.45788	8.27743e-06	0.000230066	DOWN
623	LRRC70	8.63388	-0.853777	0.191574	-4.45664	8.32554e-06	0.000231059	DOWN
624	KRT14	47876.2	2.29701	0.515593	4.45509	8.3859e-06	0.000232388	UP
625	DOCK5	1218.75	-0.62216	0.139679	-4.45422	8.41977e-06	0.00023298	DOWN
626	CLEC4F	16.1191	-1.33789	0.300416	-4.45344	8.45042e-06	0.000233482	DOWN
627	NANOS1	71.1443	-1.05373	0.236662	-4.45249	8.48819e-06	0.000234179	DOWN
628	ABCA9	185.322	-1.36516	0.306654	-4.45179	8.51567e-06	0.00023459	DOWN
629	LBP	53.9052	1.73698	0.390263	4.45079	8.55538e-06	0.000235336	UP
630	PHOSPHO1	24.3455	-1.0136	0.227768	-4.45015	8.58119e-06	0.000235698	DOWN
631	TSSK4	46.1521	-0.729954	0.164085	-4.44864	8.64168e-06	0.000237011	DOWN
632	ADAM15	9221.36	0.536061	0.120537	4.44728	8.69625e-06	0.000238157	UP
633	KIF12	154.994	-1.57334	0.353881	-4.44594	8.75066e-06	0.000238946	DOWN
634	FAM193B	2307.53	-0.549628	0.123689	-4.44364	8.84498e-06	0.000241168	DOWN
635	IZUMO1	18.1726	-1.1194	0.251948	-4.44297	8.87249e-06	0.000241565	DOWN
636	FBXL2	283.259	-0.685807	0.154399	-4.44178	8.92193e-06	0.000242557	DOWN
637	H3-4	1.55928	-1.3983	0.315252	-4.43549	9.18626e-06	0.00024938	DOWN
638	ZNF70	320.014	-0.503462	0.113769	-4.42532	9.62993e-06	0.000260665	DOWN
639	CCDC177	6.08134	1.68963	0.382109	4.42184	9.78644e-06	0.000264241	UP
640	GSTA4	730.466	0.95699	0.216428	4.42175	9.79037e-06	0.000264241	UP
641	DNAH1	352.698	-0.715177	0.161757	-4.4213	9.81099e-06	0.000264415	DOWN
642	GNRH1	57.7005	-0.616908	0.139557	-4.42047	9.84847e-06	0.00026466	DOWN
643	RHEX	185.815	-1.69366	0.383113	-4.42077	9.83506e-06	0.00026466	DOWN
644	RGS17	214.41	-1.01982	0.230788	-4.41884	9.92304e-06	0.00026628	DOWN
645	AC020915.4	0.371651	-2.60585	0.589868	-4.41768	9.97648e-06	0.00026733	DOWN
646	MESP1	262.558	1.55399	0.352138	4.41302	1.01938e-05	0.00027276	UP
647	ZNF224	535.003	-0.566765	0.128442	-4.41261	1.02133e-05	0.000272891	DOWN
648	C1QL1	143.782	1.47089	0.333461	4.41097	1.02907e-05	0.000274565	UP
649	ATP1A2	126.758	1.67651	0.38027	4.40874	1.03972e-05	0.000275879	UP
650	BRINP1	29.6253	1.83737	0.41676	4.40871	1.03987e-05	0.000275879	UP
651	PTPRG	1091.32	-0.729233	0.165408	-4.4087	1.03991e-05	0.000275879	DOWN
652	TMEM266	66.0532	-0.617617	0.140077	-4.40913	1.03785e-05	0.000275879	DOWN
653	OR2AT4	1.64852	-2.12484	0.482669	-4.40228	1.07121e-05	0.000283209	DOWN
654	RASGRF2	277.58	-0.796269	0.180884	-4.4021	1.07209e-05	0.000283209	DOWN
655	MPP4	2.6336	-1.09971	0.250012	-4.39862	1.08939e-05	0.000286965	DOWN
656	SMARCE1	481.746	-0.564032	0.128305	-4.39602	1.10255e-05	0.000290022	DOWN
657	HMGA2	951.03	-2.09727	0.477121	-4.39567	1.10431e-05	0.000290075	DOWN
658	H2AC11	165.592	-1.02439	0.233142	-4.39386	1.11357e-05	0.000291687	DOWN
659	TMPRSS9	22.963	-0.760638	0.173142	-4.39315	1.11719e-05	0.000291814	DOWN
660	LAMB4	16.0568	-1.22294	0.278588	-4.38979	1.13462e-05	0.000295954	DOWN
661	C16orf54	194.229	-1.32423	0.301725	-4.38888	1.13937e-05	0.000296778	DOWN
662	KIFC3	2172.77	-0.678753	0.154675	-4.38826	1.14259e-05	0.000296786	DOWN
663	ZNF518A	1399.64	-0.570311	0.129961	-4.38834	1.14221e-05	0.000296786	DOWN
664	SYBU	181.676	1.26396	0.288112	4.38704	1.14905e-05	0.000297637	UP
665	BAG1	5264.96	0.614406	0.140205	4.38218	1.17496e-05	0.000303925	UP
666	CTNND2	41.9618	1.79004	0.408791	4.37886	1.193e-05	0.000307739	UP
667	PTCH1	551.248	-0.637912	0.145767	-4.37626	1.20733e-05	0.000310575	DOWN
668	NPIPB4	101.683	-0.833103	0.190412	-4.37527	1.21284e-05	0.000311563	DOWN
669	HACE1	518.248	-0.530029	0.12115	-4.37496	1.21453e-05	0.000311568	DOWN
670	ZFHX3	2749.97	-0.642989	0.147086	-4.37152	1.23382e-05	0.000315649	DOWN
671	LZTS1	421.406	-0.848753	0.194179	-4.37098	1.2369e-05	0.000316001	DOWN
672	NID1	4005.89	-0.791061	0.181116	-4.3677	1.25559e-05	0.000319465	DOWN
673	FBXW12	21.5214	-1.24441	0.285146	-4.36411	1.27644e-05	0.000323886	DOWN
674	OR51E1	49.8535	-0.878926	0.201539	-4.36107	1.2943e-05	0.000327971	DOWN
675	FCRL1	17.5663	2.00559	0.459974	4.36022	1.29932e-05	0.000328797	UP
676	RAP1B	2405.88	-0.521066	0.119625	-4.35584	1.32556e-05	0.000334981	DOWN
677	IL23A	237.821	-1.02292	0.234878	-4.35509	1.33009e-05	0.000335673	DOWN
678	AKR1B10	3135.25	1.99002	0.457009	4.35445	1.33404e-05	0.000336214	UP
679	LYST	1303.11	-0.592309	0.136041	-4.35389	1.33745e-05	0.000336618	DOWN
680	CCDC102B	202.927	-0.809211	0.186089	-4.34852	1.37059e-05	0.000343008	DOWN
681	CDKL3	24.2662	-0.533048	0.122594	-4.34807	1.37344e-05	0.000343008	DOWN
682	CHPT1	1319.69	0.742258	0.170713	4.348	1.37387e-05	0.000343008	UP
683	PLA2R1	1039.57	-0.815039	0.187415	-4.34885	1.36851e-05	0.000343008	DOWN
684	KLHL11	141.394	-0.816171	0.187762	-4.34685	1.38108e-05	0.000343888	DOWN
685	GPR85	159.418	-0.914708	0.210553	-4.3443	1.39718e-05	0.000347431	DOWN
686	PRR5-ARHGAP8	6.05706	-1.03265	0.237854	-4.34151	1.41504e-05	0.000351405	DOWN
687	IL27	11.1895	-1.18562	0.273234	-4.33922	1.42988e-05	0.000354617	DOWN
688	ZNF613	359.261	-0.624603	0.144038	-4.33637	1.44853e-05	0.000358071	DOWN
689	SPRN	10.5441	-0.894935	0.206516	-4.3335	1.4676e-05	0.000362047	DOWN
690	TAS2R3	0.928828	-1.896	0.437564	-4.33308	1.47039e-05	0.000362257	DOWN
691	ERV3-1	1150.24	-1.10668	0.255559	-4.33042	1.48822e-05	0.000365682	DOWN
692	TKTL1	19.6811	2.35264	0.54333	4.33005	1.49078e-05	0.00036583	UP
693	TMPPE	98.0544	-0.638324	0.147452	-4.32904	1.4976e-05	0.000366538	DOWN
694	UNC5A	21.7189	-1.33151	0.307609	-4.32857	1.50079e-05	0.000366838	DOWN
695	FABP7	67.132	3.26681	0.756221	4.31991	1.56092e-05	0.000381036	UP
696	ZACN	7.89861	-0.941034	0.21822	-4.31232	1.6155e-05	0.00039333	DOWN
697	SH3GL3	48.9278	2.07602	0.481616	4.31054	1.6286e-05	0.000396002	UP
698	IGSF10	89.3685	1.69453	0.393232	4.30923	1.63821e-05	0.000397821	UP
699	OPN4	4.59832	-1.56054	0.362341	-4.30682	1.65617e-05	0.000401658	DOWN
700	TMEM38A	278.214	0.834103	0.193698	4.30621	1.66078e-05	0.000402253	UP
701	PLPBP	2413.41	0.570323	0.132502	4.30427	1.67537e-05	0.000404366	UP
702	CYP2C9	82.3805	-2.1162	0.491954	-4.30162	1.69555e-05	0.000407349	DOWN
703	DPY19L2	115.465	-1.17512	0.273163	-4.3019	1.69339e-05	0.000407349	DOWN
704	GPR12	12.1878	2.55134	0.593026	4.30224	1.69078e-05	0.000407349	UP
705	AC008676.3	13.7998	-1.28482	0.298798	-4.29996	1.70827e-05	0.000409502	DOWN
706	H1-5	16.4312	-1.28646	0.299362	-4.29733	1.72868e-05	0.000413863	DOWN
707	SPRR2D	372.619	2.19581	0.511031	4.29684	1.73253e-05	0.000414253	UP
708	IRGM	4.4147	-1.2161	0.283126	-4.29527	1.7448e-05	0.000416651	DOWN
709	KCNIP4	5.89527	-1.00424	0.233964	-4.2923	1.76836e-05	0.000421198	DOWN
710	NEDD4	946.343	-0.586005	0.136519	-4.29249	1.76683e-05	0.000421198	DOWN
711	RHD	22.3864	-0.974885	0.227213	-4.29063	1.78167e-05	0.000423829	DOWN
712	PRSS56	18.306	3.97788	0.927856	4.28718	1.80959e-05	0.000429923	UP
713	ALB	165.227	2.2995	0.5366	4.28531	1.82486e-05	0.000432447	UP
714	AC005520.1	0.467056	-1.93101	0.45093	-4.28227	1.84994e-05	0.000436727	DOWN
715	PRND	34.2039	-1.65229	0.386184	-4.2785	1.88158e-05	0.000443633	DOWN
716	AL512506.3	0.990669	-1.45944	0.34132	-4.27588	1.90387e-05	0.000447223	DOWN
717	ARSL	62.5149	-1.27795	0.298883	-4.27577	1.90479e-05	0.000447223	DOWN
718	TSPAN8	312.264	1.81768	0.42513	4.27558	1.90639e-05	0.000447223	UP
719	MTRNR2L8	29.0311	-0.904208	0.211545	-4.2743	1.91735e-05	0.000448665	DOWN
720	UGT1A9	12.6805	-1.99662	0.467109	-4.27441	1.91646e-05	0.000448665	DOWN
721	GIPC3	150.557	-0.679144	0.158972	-4.2721	1.93638e-05	0.000452551	DOWN
722	POU1F1	3.4267	-1.16732	0.273445	-4.26894	1.96408e-05	0.000458031	DOWN
723	ZNF614	621.252	-0.626837	0.146839	-4.26886	1.96474e-05	0.000458031	DOWN
724	AL360181.3	22.5278	-0.692896	0.162451	-4.26527	1.99659e-05	0.000464624	DOWN
725	FOXR1	1.28152	-1.77176	0.415408	-4.26511	1.99801e-05	0.000464624	DOWN
726	CLEC18A	10.9362	-1.05873	0.248305	-4.26384	2.00948e-05	0.000466128	DOWN
727	CYP8B1	41.0231	-1.66522	0.390723	-4.2619	2.02698e-05	0.000468442	DOWN
728	SLC25A27	216.459	-1.03349	0.242521	-4.26142	2.03133e-05	0.000468865	DOWN
729	RBP3	19.1687	-1.65248	0.387939	-4.25965	2.0475e-05	0.00047143	DOWN
730	AGBL3	85.9221	-0.522055	0.122682	-4.25536	2.08716e-05	0.000479379	DOWN
731	GPHN	673.48	0.519318	0.122217	4.24914	2.14591e-05	0.000492267	UP
732	CYP4F3	1023.55	1.55426	0.366081	4.24569	2.17924e-05	0.000499297	UP
733	MTMR7	60.8584	-0.639262	0.15059	-4.24504	2.18552e-05	0.000500121	DOWN
734	H2AC14	9.81289	-1.37052	0.323461	-4.23706	2.26465e-05	0.000516961	DOWN
735	LHX4	73.5632	-0.937508	0.221348	-4.23546	2.28089e-05	0.000520031	DOWN
736	BMP4	690.029	-1.1729	0.277538	-4.22608	2.37796e-05	0.000539526	DOWN
737	DISP3	43.5689	-1.37005	0.324556	-4.22131	2.42885e-05	0.000549734	DOWN
738	CRP	6.91983	2.5845	0.61304	4.21587	2.48818e-05	0.000560484	UP
739	LHFPL5	85.3335	-0.792868	0.18809	-4.21536	2.49381e-05	0.000561031	DOWN
740	CAMK2N2	165.202	1.09936	0.261233	4.20835	2.57244e-05	0.000578024	UP
741	USP6NL	1775.12	-0.504366	0.119938	-4.20524	2.6081e-05	0.000585332	DOWN
742	GGT2	29.8304	-1.95271	0.464448	-4.20437	2.61815e-05	0.000586881	DOWN
743	HR	1625.88	1.15078	0.273915	4.20123	2.65473e-05	0.000592943	UP
744	PCDHGC5	18.1395	-1.3794	0.328797	-4.19529	2.72527e-05	0.00060652	DOWN
745	MYLK4	228.687	1.27742	0.304638	4.19323	2.75016e-05	0.00061072	UP
746	ZNF98	27.6796	-2.08238	0.496611	-4.19318	2.75069e-05	0.00061072	DOWN
747	AC012309.1	0.369459	-1.95285	0.465902	-4.19154	2.7707e-05	0.000610834	DOWN
748	GRID2	5.25213	2.58089	0.615613	4.1924	2.76023e-05	0.000610834	UP
749	LBHD2	24.8744	-1.51637	0.361722	-4.19208	2.76409e-05	0.000610834	DOWN
750	PRTG	106.145	-1.21338	0.289426	-4.19238	2.76049e-05	0.000610834	DOWN
751	SCTR	11.6551	-1.56904	0.374335	-4.19152	2.77086e-05	0.000610834	DOWN
752	WSB1	5584.1	-0.509837	0.12162	-4.19204	2.76455e-05	0.000610834	DOWN
753	ZNF823	593.369	-0.713289	0.170187	-4.19121	2.77467e-05	0.000610951	DOWN
754	ECHDC3	220.459	1.43081	0.341537	4.18933	2.79784e-05	0.000615328	UP
755	UGT2B7	316.494	-2.0399	0.486971	-4.18895	2.80253e-05	0.000615632	DOWN
756	EML6	344.429	-1.17623	0.280862	-4.18792	2.8152e-05	0.000617689	DOWN
757	ZNF682	432.404	-0.908236	0.216909	-4.18717	2.82458e-05	0.000619019	DOWN
758	C1orf100	5.11052	-0.926582	0.221473	-4.18372	2.86783e-05	0.000627023	DOWN
759	MMP7	3318.51	-1.61004	0.384924	-4.18274	2.88011e-05	0.00062897	DOWN
760	CSN1S1	0.920662	-2.98426	0.714051	-4.17933	2.92364e-05	0.000637729	DOWN
761	TSC22D2	2406.85	-0.503243	0.120427	-4.17883	2.93018e-05	0.00063841	DOWN
762	SLURP2	3.72953	3.02225	0.724921	4.16908	3.05837e-05	0.0006617	UP
763	ZNF154	122.253	-0.823713	0.197664	-4.16724	3.08305e-05	0.000666267	DOWN
764	BHMG1	2.05231	-1.13465	0.272392	-4.16553	3.10635e-05	0.00066666	DOWN
765	CLEC17A	17.4685	1.5083	0.362015	4.16641	3.09438e-05	0.00066666	UP
766	DRD4	51.4798	-0.88438	0.212318	-4.16536	3.10856e-05	0.00066666	DOWN
767	ESM1	709.739	-1.01964	0.244744	-4.16613	3.09814e-05	0.00066666	DOWN
768	SLC22A14	13.0629	-0.91835	0.220406	-4.16663	3.09135e-05	0.00066666	DOWN
769	CRISP3	249.393	1.89944	0.456393	4.16185	3.1568e-05	0.000675164	UP
770	DET1	49.2031	-0.744311	0.178853	-4.16158	3.16056e-05	0.000675193	DOWN
771	KCNMB2	6.73585	-0.959673	0.230933	-4.15563	3.24387e-05	0.000691408	DOWN
772	NOVA1	80.0317	1.29922	0.312682	4.15507	3.2519e-05	0.000692328	UP
773	STX3	2947.79	-0.538418	0.129648	-4.15292	3.2826e-05	0.000698067	DOWN
774	AP002495.1	62.8969	-0.503719	0.121318	-4.15206	3.29492e-05	0.000699889	DOWN
775	ANKRD36C	100.999	-1.0311	0.248464	-4.14988	3.32643e-05	0.000705779	DOWN
776	SGPL1	9452.24	-0.590927	0.142456	-4.14815	3.35173e-05	0.000709533	DOWN
777	ZNF66	305.256	-1.16522	0.281206	-4.14366	3.41805e-05	0.000721932	DOWN
778	HIC2	1166.83	-1.00924	0.243748	-4.14052	3.46522e-05	0.000730241	DOWN
779	ADAMTS14	472.852	-1.05752	0.255552	-4.13816	3.50095e-05	0.000736108	DOWN
780	HSPB6	234.555	1.54676	0.373884	4.13702	3.5185e-05	0.000738133	UP
781	AGRP	3.21417	-0.987399	0.238708	-4.13644	3.52737e-05	0.000739162	DOWN
782	CHD1L	15.3624	-0.713855	0.1726	-4.13589	3.53585e-05	0.000740108	DOWN
783	ARL17A	47.1713	-0.601107	0.145444	-4.13291	3.58192e-05	0.000747236	DOWN
784	SPIB	89.024	1.48122	0.358382	4.13307	3.57956e-05	0.000747236	UP
785	WNT16	30.7085	1.3529	0.327423	4.13198	3.59658e-05	0.000749456	UP
786	BMP8A	250.716	-0.726041	0.175745	-4.13121	3.60853e-05	0.000751105	DOWN
787	TECTB	0.90183	-2.10473	0.50969	-4.12943	3.63659e-05	0.000756102	DOWN
788	IFRD1	506.339	-0.508135	0.123098	-4.12788	3.66127e-05	0.000760385	DOWN
789	PECR	320.149	-0.713868	0.173039	-4.12547	3.69979e-05	0.000766679	DOWN
790	SLC35F4	8.40459	-1.3475	0.326913	-4.1219	3.75764e-05	0.00077608	DOWN
791	SUSD1	818.767	-0.51469	0.124893	-4.12106	3.77135e-05	0.00077805	DOWN
792	PITX1	2571.37	1.01723	0.247163	4.11563	3.86128e-05	0.000793094	UP
793	ZNF736	589.198	-0.655933	0.159501	-4.11242	3.91538e-05	0.00080332	DOWN
794	TNS3	3816.72	-0.667167	0.162252	-4.11191	3.92395e-05	0.000804195	DOWN
795	TBCEL-TECTA	5.32798	-0.723225	0.175953	-4.11032	3.95112e-05	0.000808874	DOWN
796	FAM214A	1441.06	-0.604447	0.147107	-4.1089	3.97541e-05	0.000811176	DOWN
797	RTEL1	22.7837	-0.610282	0.14852	-4.10909	3.97217e-05	0.000811176	DOWN
798	C7orf61	17.8599	-0.789946	0.192284	-4.10822	3.98724e-05	0.0008127	DOWN
799	ENPEP	329.759	-0.769382	0.187307	-4.10759	3.99806e-05	0.000814016	DOWN
800	HMOX1	3488.3	-0.981561	0.239025	-4.10652	4.01664e-05	0.000816906	DOWN
801	SOX5	52.4992	-0.932565	0.22711	-4.10623	4.02168e-05	0.000817041	DOWN
802	AGR3	54.2553	1.88679	0.459787	4.10361	4.06755e-05	0.000823766	UP
803	CYP1A1	3164.34	2.5518	0.621846	4.10358	4.06803e-05	0.000823766	UP
804	OPCML	7.71189	-1.38149	0.336634	-4.10384	4.06344e-05	0.000823766	DOWN
805	LPCAT1	6822.49	-0.732088	0.178419	-4.1032	4.07467e-05	0.000824215	DOWN
806	UGT2B15	99.6753	2.09442	0.510536	4.10239	4.08905e-05	0.000826228	UP
807	SLC7A14	2.48109	-1.83336	0.447014	-4.10135	4.10741e-05	0.00082904	DOWN
808	CLDN10	33.179	1.7434	0.425187	4.10031	4.126e-05	0.000830957	UP
809	SMPD3	231.653	-0.82453	0.201098	-4.10014	4.12896e-05	0.000830957	DOWN
810	DRGX	4.86702	2.66025	0.649087	4.09845	4.15927e-05	0.00083549	UP
811	IL11	327.916	-1.24476	0.303725	-4.09831	4.16177e-05	0.00083549	DOWN
812	ACAD11	10.6519	-0.774658	0.189053	-4.09758	4.17496e-05	0.000837236	DOWN
813	SSX1	17.055	3.55857	0.868714	4.09637	4.19687e-05	0.000840727	UP
814	TPCN1	2775.15	-0.612228	0.149477	-4.09581	4.20704e-05	0.000841645	DOWN
815	KITLG	1126.35	-0.956608	0.233762	-4.09223	4.27236e-05	0.000851277	DOWN
816	CEMIP2	5202.73	-0.618317	0.151147	-4.09082	4.29845e-05	0.000855561	DOWN
817	DNAJC6	93.5546	1.27829	0.312521	4.09024	4.30922e-05	0.000855947	UP
818	WFDC5	108.151	1.83208	0.448233	4.08735	4.36336e-05	0.000865709	UP
819	GDPD2	426.816	1.57067	0.384454	4.08546	4.39905e-05	0.000868238	UP
820	VSIG1	121.928	1.25747	0.307786	4.08555	4.39731e-05	0.000868238	UP
821	CNTFR	61.1533	1.7836	0.436655	4.0847	4.41343e-05	0.000870089	UP
822	DOCK3	512.897	-1.12049	0.274332	-4.08444	4.41841e-05	0.000870152	DOWN
823	MSS51	71.13	-0.594095	0.145482	-4.08363	4.43372e-05	0.000872245	DOWN
824	AC040162.1	73.3749	-0.60985	0.149473	-4.08002	4.50327e-05	0.000884063	DOWN
825	CKB	3929.21	1.00196	0.246098	4.07139	4.67339e-05	0.000913613	UP
826	SEMG2	5.7018	2.44501	0.601186	4.06698	4.76269e-05	0.000929433	UP
827	TRABD2B	172.27	-1.16424	0.286273	-4.0669	4.76428e-05	0.000929433	DOWN
828	SLC7A6	355.839	-0.569503	0.14007	-4.06585	4.78568e-05	0.000932632	DOWN
829	PLVAP	4631.02	-0.627256	0.15446	-4.06097	4.88684e-05	0.000951352	DOWN
830	AC006030.1	0.795879	-1.20275	0.296237	-4.06011	4.90504e-05	0.000952906	DOWN
831	CDC42EP2	0.687853	-1.38045	0.339999	-4.06016	4.90391e-05	0.000952906	DOWN
832	KLRK1	14.6745	-0.983206	0.242306	-4.05771	4.9557e-05	0.000959749	DOWN
833	CLEC2A	10.9555	3.34489	0.824581	4.05647	4.98196e-05	0.000963833	UP
834	DHDH	93.7457	1.01441	0.250143	4.05534	5.00613e-05	0.000967506	UP
835	IQUB	12.9648	-0.751356	0.185399	-4.05264	5.06439e-05	0.000977753	DOWN
836	DISC1	172.402	-0.68971	0.17024	-4.0514	5.09131e-05	0.00098092	DOWN
837	GNAO1	196.947	1.18287	0.291958	4.05149	5.08928e-05	0.00098092	UP
838	PTGR2	53.0116	-0.59282	0.146348	-4.05076	5.1052e-05	0.000982579	DOWN
839	TRH	1.35063	-1.39496	0.344561	-4.04852	5.15417e-05	0.000989962	DOWN
840	ZNF385D	98.4797	-1.28029	0.316519	-4.04491	5.23443e-05	0.00100331	DOWN
841	COL4A2	19319.3	-0.692929	0.171351	-4.04391	5.25674e-05	0.00100655	DOWN
842	ACAN	251.952	-1.026	0.253795	-4.04264	5.28529e-05	0.00101098	DOWN
843	WDR27	548.143	-0.56802	0.140521	-4.04225	5.29411e-05	0.00101163	DOWN
844	ZNF20	19.1558	-0.633744	0.156796	-4.04183	5.30347e-05	0.00101238	DOWN
845	ZNF254	901.625	-0.674666	0.166971	-4.04062	5.33099e-05	0.00101659	DOWN
846	APOL5	1.73863	-1.1817	0.292512	-4.03984	5.34876e-05	0.00101875	DOWN
847	MUCL3	3.33931	1.99111	0.492893	4.03964	5.35322e-05	0.00101875	UP
848	TRIM16L	665.662	0.926688	0.229604	4.03603	5.43625e-05	0.0010335	UP
849	TAS1R1	8.52128	1.27926	0.317068	4.03465	5.46826e-05	0.00103852	UP
850	DENND4C	1926.22	-0.568199	0.140862	-4.03373	5.48974e-05	0.00104154	DOWN
851	FCAMR	14.9129	1.89458	0.470013	4.03091	5.55613e-05	0.00105307	UP
852	LAMB1	10656.8	-0.524056	0.130048	-4.0297	5.58472e-05	0.00105634	DOWN
853	ITGA1	1942.25	-0.687926	0.17088	-4.02579	5.67847e-05	0.00107081	DOWN
854	SEC16B	11.757	-0.90788	0.225581	-4.02462	5.70666e-05	0.00107504	DOWN
855	EPB41L4A	202.559	-0.702203	0.174505	-4.02398	5.7223e-05	0.0010769	DOWN
856	CRTAC1	1217.37	1.87829	0.466893	4.02296	5.74709e-05	0.00107998	UP
857	IP6K3	84.2244	1.5872	0.394547	4.02283	5.75022e-05	0.00107998	UP
858	MMP19	1003.01	-0.894255	0.222316	-4.02246	5.75942e-05	0.00108061	DOWN
859	MINDY2	2044.53	-0.539589	0.134152	-4.02221	5.76548e-05	0.00108063	DOWN
860	SMOX	807.423	-0.751161	0.186764	-4.02198	5.77108e-05	0.00108063	DOWN
861	COL24A1	117.212	-0.840523	0.209004	-4.02155	5.78152e-05	0.0010815	DOWN
862	TBC1D8	2412.4	-0.630329	0.156749	-4.02126	5.78887e-05	0.00108179	DOWN
863	CRELD1	118.241	-0.584024	0.145246	-4.02093	5.79688e-05	0.00108196	DOWN
864	KLK14	53.5312	1.48168	0.368524	4.02058	5.80552e-05	0.00108196	UP
865	LYG2	5.98275	-0.991802	0.246686	-4.02051	5.8072e-05	0.00108196	DOWN
866	ROBO2	157.137	-1.34987	0.335901	-4.01865	5.85331e-05	0.00108946	DOWN
867	MMD	992.425	-0.732908	0.182393	-4.01828	5.86234e-05	0.00109006	DOWN
868	PTCH2	71.3132	-0.722989	0.179979	-4.01709	5.89224e-05	0.00109235	DOWN
869	SLITRK1	4.58929	3.00503	0.748593	4.01424	5.96372e-05	0.00110341	UP
870	TBC1D32	253.137	-0.534779	0.133232	-4.0139	5.97227e-05	0.00110389	DOWN
871	PGAM4	7.35397	-0.731612	0.182595	-4.00675	6.1559e-05	0.00113671	DOWN
872	SLC4A3	593.384	-0.837206	0.20921	-4.00175	6.28757e-05	0.00115873	DOWN
873	PTPRE	1136.32	-0.601605	0.150371	-4.0008	6.31297e-05	0.00116111	DOWN
874	TCP11L2	241.327	-0.639066	0.159795	-3.99928	6.35366e-05	0.001164	DOWN
875	MICAL3	680.951	-0.54496	0.136315	-3.9978	6.39338e-05	0.00116898	DOWN
876	TXNDC16	463.849	0.604854	0.151539	3.99142	6.56798e-05	0.00119739	UP
877	GPR4	365.839	-0.622469	0.156076	-3.98825	6.65622e-05	0.00121229	DOWN
878	ABCA7	1392.59	-0.622017	0.156058	-3.98582	6.72477e-05	0.0012212	DOWN
879	REL	943.505	-0.794865	0.199412	-3.98604	6.71861e-05	0.0012212	DOWN
880	MUC4	2144.35	1.6095	0.404095	3.98297	6.80588e-05	0.00123472	UP
881	SLC5A9	20.3373	-1.0146	0.254875	-3.98076	6.86944e-05	0.00124384	DOWN
882	GGTLC3	2.34664	-2.8824	0.724446	-3.97876	6.92743e-05	0.00125312	DOWN
883	APOB	41.8782	1.72259	0.433078	3.97755	6.9629e-05	0.0012571	UP
884	SYNPO2	2863.63	1.27491	0.320585	3.97681	6.98467e-05	0.00125981	UP
885	ZNF69	375.727	-0.780042	0.196234	-3.97506	7.03619e-05	0.00126787	DOWN
886	MRAP2	112.05	1.16824	0.293929	3.97456	7.05104e-05	0.00126886	UP
887	STAC2	24.287	1.55137	0.39034	3.97441	7.05527e-05	0.00126886	UP
888	PLA2G2E	0.575935	-2.514	0.632675	-3.97361	7.07927e-05	0.00127073	DOWN
889	VIT	31.8565	1.86524	0.469928	3.96921	7.21113e-05	0.00129067	UP
890	DLL4	616.441	-0.605369	0.152526	-3.96895	7.21907e-05	0.00129085	DOWN
891	IL20	16.9846	1.81202	0.457042	3.96466	7.35008e-05	0.00130533	UP
892	PAX7	20.5914	2.76272	0.69688	3.96441	7.35792e-05	0.00130533	UP
893	PEG10	2248.94	-1.52002	0.383397	-3.96462	7.35134e-05	0.00130533	DOWN
894	PKD1L1	227.334	-1.23462	0.311406	-3.96466	7.35016e-05	0.00130533	DOWN
895	PXDC1	1745.27	0.613148	0.154626	3.96536	7.32846e-05	0.00130533	UP
896	USP34	2371.89	-0.57095	0.144025	-3.96424	7.36306e-05	0.00130533	DOWN
897	SERPINB2	710.71	1.87269	0.472461	3.96368	7.3803e-05	0.00130591	UP
898	FGG	27.2576	2.64129	0.666463	3.96314	7.3971e-05	0.00130764	UP
899	CCDC196	1.2956	-1.24983	0.315852	-3.95702	7.58894e-05	0.00133224	DOWN
900	PKHD1	184.791	-1.47477	0.372683	-3.95717	7.58439e-05	0.00133224	DOWN
901	ADD2	259.079	1.47689	0.373327	3.95603	7.62065e-05	0.00133576	UP
902	CASQ2	240.125	1.70533	0.431169	3.95513	7.64935e-05	0.00133953	UP
903	EIF2S3B	15.9898	0.883101	0.223314	3.95452	7.66869e-05	0.00134166	UP
904	EFCAB12	18.6743	-0.887197	0.224446	-3.95282	7.72344e-05	0.00134997	DOWN
905	FMNL3	1255.59	-0.552116	0.139752	-3.95069	7.79277e-05	0.00135954	DOWN
906	ZNF726	271.628	-0.831784	0.21068	-3.9481	7.87751e-05	0.00137304	DOWN
907	RNF212B	7.4036	-0.920286	0.233213	-3.94612	7.94275e-05	0.00138183	DOWN
908	WFDC12	8.8619	2.44668	0.620475	3.94323	8.039e-05	0.00139727	UP
909	F2R	1398.58	-0.729052	0.184923	-3.94247	8.06469e-05	0.00140043	DOWN
910	GLRA3	36.9883	-1.49253	0.378657	-3.94165	8.09241e-05	0.00140353	DOWN
911	PKD2L1	17.5871	-1.07848	0.273622	-3.94149	8.09755e-05	0.00140353	DOWN
912	FAM13A	1680.48	-0.677643	0.171961	-3.94067	8.12538e-05	0.00140704	DOWN
913	BRCA2	670.967	-0.579311	0.147093	-3.93839	8.20291e-05	0.00141652	DOWN
914	MYOCOS	3.4252	-1.21621	0.308876	-3.93754	8.23199e-05	0.00141892	DOWN
915	NOSTRIN	237.607	-0.674321	0.171335	-3.93568	8.29609e-05	0.00142732	DOWN
916	FGD4	595.112	-0.533086	0.135543	-3.93296	8.39054e-05	0.00144225	DOWN
917	PAN2	1456.21	-0.688118	0.174996	-3.9322	8.4172e-05	0.0014455	DOWN
918	TMCC2	220.986	0.850731	0.216452	3.93034	8.4826e-05	0.00145539	UP
919	COL2A1	46.033	1.59815	0.407029	3.92639	8.62307e-05	0.00147813	UP
920	CP	2067.04	1.66316	0.423737	3.92497	8.67406e-05	0.0014855	UP
921	A3GALT2	1.68455	-1.04483	0.26626	-3.92411	8.70527e-05	0.00148948	DOWN
922	CRCT1	307.893	1.93984	0.494849	3.92006	8.85287e-05	0.00151058	UP
923	UNC5CL	122.009	-0.913626	0.233086	-3.9197	8.86585e-05	0.00151141	DOWN
924	CDRT4	22.3452	-0.780332	0.19913	-3.9187	8.90262e-05	0.00151353	DOWN
925	DDTL	77.1226	-0.604454	0.154247	-3.91873	8.90161e-05	0.00151353	DOWN
926	NR5A1	6.67314	-1.64615	0.420178	-3.91775	8.93808e-05	0.00151817	DOWN
927	L3MBTL1	205.698	-0.752821	0.192277	-3.91529	9.02956e-05	0.00153231	DOWN
928	DMRT2	74.3931	1.68626	0.430798	3.91427	9.06783e-05	0.00153741	UP
929	LRRC7	32.4842	-0.71979	0.183982	-3.91228	9.14302e-05	0.00154875	DOWN
930	NBPF12	387.388	-0.524849	0.134284	-3.9085	9.28695e-05	0.00157028	DOWN
931	H2BC15	85.3275	-0.840038	0.214969	-3.90772	9.31699e-05	0.0015726	DOWN
932	LIPC	270.569	-1.2607	0.322619	-3.90771	9.31757e-05	0.0015726	DOWN
933	MYH7B	106.714	-0.720662	0.184437	-3.90737	9.33066e-05	0.00157339	DOWN
934	CCDC200	21.5266	-0.754049	0.193059	-3.9058	9.39139e-05	0.00158216	DOWN
935	S100A8	26409	1.72217	0.44095	3.90559	9.39964e-05	0.00158216	UP
936	FGFBP1	2191.52	1.83874	0.470829	3.90533	9.40958e-05	0.00158241	UP
937	NCAM1	323.046	1.43483	0.367434	3.90501	9.4222e-05	0.0015831	UP
938	PIWIL2	49.7793	1.40656	0.360304	3.90382	9.46851e-05	0.00158945	UP
939	DMP1	6.11422	-1.21871	0.312237	-3.90314	9.4951e-05	0.00159248	DOWN
940	SLC6A14	431.667	1.66442	0.426909	3.89877	9.66843e-05	0.00162009	UP
941	DNAJB13	38.2441	-1.3154	0.337685	-3.89536	9.80531e-05	0.00164008	DOWN
942	FAM234B	1086.03	-0.711036	0.182591	-3.89415	9.8543e-05	0.0016468	DOWN
943	WEE2	1.95002	-0.944105	0.242503	-3.89317	9.89418e-05	0.00165198	DOWN
944	MMP16	134.932	-1.00147	0.257385	-3.89095	9.98534e-05	0.00166396	DOWN
945	NUTM2B	9.66684	-0.787637	0.202437	-3.89077	9.9927e-05	0.00166396	DOWN
946	SSTR2	130.1	-0.992989	0.255269	-3.88997	0.000100259	0.001668	DOWN
947	C8G	44.2722	-0.72355	0.186064	-3.88871	0.00010078	0.00167518	DOWN
948	ZNF680	589.482	-0.503749	0.129577	-3.88765	0.000101221	0.001681	DOWN
949	KIAA2012	5.2987	-0.809282	0.208215	-3.88676	0.000101591	0.00168465	DOWN
950	SLC25A18	49.5424	-0.59006	0.151824	-3.88647	0.000101711	0.00168465	DOWN
951	SRD5A2	38.5239	1.58772	0.408524	3.88648	0.000101708	0.00168465	UP
952	ZNF506	1017.81	-0.523653	0.134761	-3.88579	0.000102	0.00168793	DOWN
953	INSL6	11.1299	-1.23364	0.31761	-3.88415	0.00010269	0.00169784	DOWN
954	MAD1L1	26.3193	-0.830818	0.213949	-3.88326	0.000103065	0.00169953	DOWN
955	LRRN3	46.3205	-1.10673	0.285114	-3.88173	0.000103717	0.00170726	DOWN
956	PCDH12	549.568	-0.640127	0.164907	-3.88175	0.000103709	0.00170726	DOWN
957	VPREB3	39.0696	1.26892	0.327011	3.88037	0.000104296	0.00171376	UP
958	PBOV1	1.0514	-1.21035	0.311944	-3.88001	0.00010445	0.00171478	DOWN
959	AQP11	69.0994	-0.556563	0.143468	-3.87935	0.000104735	0.00171643	DOWN
960	SPDYE16	6.84146	-1.07646	0.27747	-3.87955	0.000104649	0.00171643	DOWN
961	ARL15	942.577	-0.506418	0.13055	-3.87911	0.000104838	0.00171662	DOWN
962	ADGRB3	30.1633	1.4325	0.36946	3.87729	0.000105628	0.00172226	UP
963	FAM9C	5.60211	2.78457	0.718231	3.87698	0.000105762	0.00172226	UP
964	HIC1	446.793	-0.78267	0.20184	-3.87767	0.000105462	0.00172226	DOWN
965	KCNJ9	3.3134	-1.2131	0.312887	-3.87713	0.000105695	0.00172226	DOWN
966	ROBO4	604.256	-0.606256	0.156386	-3.87666	0.000105901	0.00172226	DOWN
967	UBE4A	1056.16	-0.563611	0.145472	-3.87435	0.000106909	0.00173529	DOWN
968	ZNF503	1013.29	-0.601283	0.155225	-3.87361	0.000107235	0.00173907	DOWN
969	RARG	4904.17	0.548421	0.1416	3.87303	0.000107489	0.00174167	UP
970	NACAD	173.753	-0.944303	0.24402	-3.86978	0.000108935	0.00176205	DOWN
971	NDST2	6.49926	-0.728747	0.188563	-3.86474	0.000111209	0.00179105	DOWN
972	CLU	21039.2	1.12281	0.290707	3.86234	0.000112305	0.0018056	UP
973	KLK6	282.841	2.19838	0.570087	3.85621	0.000115158	0.00184668	UP
974	FCN3	86.7834	-0.702058	0.182129	-3.85473	0.000115858	0.00185631	DOWN
975	AXIN2	388.162	-0.990019	0.257004	-3.85216	0.00011708	0.00187267	DOWN
976	GSTT4	0.658039	-1.53797	0.399372	-3.85096	0.000117656	0.00188028	DOWN
977	PDCD6	320.005	-0.581568	0.15104	-3.85042	0.000117915	0.0018828	DOWN
978	BHLHB9	0.986328	-1.14016	0.296287	-3.84816	0.000119009	0.00189865	DOWN
979	CSPG4	2032.46	-0.906389	0.235688	-3.84571	0.000120204	0.00191444	DOWN
980	ZNF846	468.363	-0.561273	0.145995	-3.84447	0.000120815	0.00192252	DOWN
981	DCBLD2	2739.71	-0.916399	0.238399	-3.84397	0.000121058	0.00192475	DOWN
982	TMEM200A	254.742	-0.932957	0.242754	-3.84322	0.000121429	0.00192785	DOWN
983	ZNF221	39.1544	-0.552852	0.143854	-3.84316	0.00012146	0.00192785	DOWN
984	ZNF385B	45.0207	1.57154	0.409399	3.83865	0.000123714	0.00195863	UP
985	CNIH2	145.032	0.950561	0.247761	3.83661	0.000124747	0.0019733	UP
986	IL31RA	36.0414	-1.5985	0.416707	-3.83603	0.000125039	0.00197625	DOWN
987	MPV17L	214.323	1.13382	0.29561	3.83551	0.000125302	0.00197705	UP
988	LGALS9C	18.9633	1.49159	0.388938	3.83502	0.000125556	0.00197939	UP
989	AL138752.2	0.362324	-3.22645	0.841725	-3.83314	0.000126519	0.00199121	DOWN
990	GABRE	2752.69	-1.2099	0.315733	-3.83204	0.000127083	0.0019984	DOWN
991	FBXO47	1.40896	-1.45214	0.379223	-3.82927	0.000128526	0.00201939	DOWN
992	LRRC37A3	188.224	-0.693549	0.181227	-3.82696	0.000129734	0.00203323	DOWN
993	VIL1	16.6754	1.78511	0.466432	3.82716	0.000129628	0.00203323	UP
994	IRX5	147.783	1.13459	0.296699	3.82403	0.000131286	0.00205237	UP
995	PLXDC1	514.886	-0.655134	0.171349	-3.82338	0.000131636	0.00205613	DOWN
996	DMBT1	149.859	1.73	0.452651	3.82193	0.000132411	0.00206477	UP
997	BAK1	1923.79	0.504639	0.13205	3.82157	0.000132603	0.00206604	UP
998	PPT2-EGFL8	11.0361	-0.654746	0.171346	-3.8212	0.000132804	0.00206744	DOWN
999	RAB26	117.09	0.956711	0.250699	3.81618	0.000135534	0.00210292	UP
1000	TSHR	14.4285	-1.24042	0.325126	-3.8152	0.000136075	0.00210781	DOWN
1001	KALRN	766.61	-0.920849	0.241431	-3.81413	0.000136663	0.00211516	DOWN
1002	CPSF4L	3.96644	-1.02585	0.269351	-3.80861	0.000139753	0.00215663	DOWN
1003	P2RX1	254.606	1.33755	0.3512	3.80851	0.000139805	0.00215663	UP
1004	TSPAN7	553.563	1.21638	0.319374	3.80864	0.000139735	0.00215663	UP
1005	GPAM	835.136	-0.623743	0.163832	-3.80722	0.000140537	0.00216434	DOWN
1006	KLK11	202.949	1.88478	0.495249	3.80573	0.000141389	0.00217566	UP
1007	TMEM61	17.7069	1.36477	0.358643	3.80536	0.000141599	0.0021771	UP
1008	GYG2	278.725	-0.96262	0.253052	-3.80404	0.000142354	0.00218691	DOWN
1009	EGLN2	164.727	-0.542427	0.142696	-3.80127	0.000143957	0.00220789	DOWN
1010	OR5P2	1.17473	-1.50992	0.397247	-3.80096	0.000144136	0.00220883	DOWN
1011	FAM118A	2109.67	-0.606581	0.159661	-3.79919	0.000145168	0.00222099	DOWN
1012	MARCHF1	395.598	-0.592336	0.155911	-3.79921	0.000145161	0.00222099	DOWN
1013	SYDE2	221.631	-0.650722	0.171325	-3.79818	0.000145765	0.00222647	DOWN
1014	PGAP1	1135.65	-0.623143	0.164147	-3.79625	0.000146903	0.00224145	DOWN
1015	CD160	15.4762	-0.858464	0.226259	-3.79417	0.000148139	0.00225167	DOWN
1016	LGSN	39.269	-2.2571	0.594878	-3.79422	0.000148109	0.00225167	DOWN
1017	OR2B2	0.770834	-2.04989	0.540258	-3.79428	0.00014807	0.00225167	DOWN
1018	CSTA	3696.49	1.05627	0.278532	3.79228	0.000149272	0.00226263	UP
1019	KIF17	66.9387	-0.783648	0.20665	-3.79216	0.000149342	0.00226263	DOWN
1020	IL23R	4.11064	-0.972304	0.25676	-3.78682	0.000152587	0.00230612	DOWN
1021	CD302	55.5514	-0.668821	0.176692	-3.78524	0.000153562	0.00231897	DOWN
1022	NXF3	18.5937	1.20106	0.317442	3.78356	0.000154599	0.00232986	UP
1023	ACOT6	1.4733	-1.33419	0.352794	-3.78178	0.00015571	0.00234193	DOWN
1024	ODF3	0.58175	-1.71543	0.454276	-3.77618	0.000159254	0.0023837	DOWN
1025	DNASE1L2	74.5341	-0.793791	0.210228	-3.77585	0.000159462	0.0023849	DOWN
1026	C12orf54	57.9108	1.35938	0.360351	3.77237	0.000161705	0.00241071	UP
1027	ESX1	4.8898	2.41066	0.639159	3.77162	0.000162194	0.00241201	UP
1028	GUCA2A	210.118	-2.26843	0.601432	-3.77171	0.000162132	0.00241201	DOWN
1029	SYNM	1776.67	1.19253	0.316201	3.77144	0.00016231	0.00241201	UP
1030	TRPC7	0.672277	-1.4762	0.391412	-3.77147	0.000162292	0.00241201	DOWN
1031	ZNF547	113.003	-0.576425	0.152908	-3.76974	0.000163416	0.00242652	DOWN
1032	CHRNG	2.56353	-1.54054	0.409241	-3.76439	0.000166959	0.00247294	DOWN
1033	CTTNBP2	276.015	-1.29825	0.344905	-3.76407	0.000167171	0.00247294	DOWN
1034	NIBAN3	43.392	1.20173	0.319238	3.76436	0.000166978	0.00247294	UP
1035	PENK	8.54388	1.80607	0.479809	3.76414	0.00016712	0.00247294	UP
1036	THSD7B	30.1803	1.52934	0.406305	3.76402	0.000167205	0.00247294	UP
1037	KSR1	857.973	-0.647929	0.172153	-3.76367	0.000167436	0.00247439	DOWN
1038	TCL1A	43.2477	1.69757	0.451218	3.76219	0.000168432	0.00248465	UP
1039	ZNF724	40.6064	-0.678744	0.180458	-3.76123	0.000169082	0.00249082	DOWN
1040	ZNF233	62.7572	-0.663505	0.176599	-3.75712	0.000171879	0.00252803	DOWN
1041	ADAMTS5	258.716	-0.793159	0.211213	-3.75526	0.000173165	0.00254093	DOWN
1042	FABP3	485.289	0.959447	0.255531	3.75472	0.000173533	0.00254433	UP
1043	CYP4A11	5.20507	-1.29976	0.346388	-3.75234	0.000175191	0.00256662	DOWN
1044	KCTD1	1347.1	0.669163	0.178418	3.75054	0.000176452	0.00257779	UP
1045	RHBG	679.503	-1.37213	0.365855	-3.75047	0.000176506	0.00257779	DOWN
1046	CYP26C1	1.88796	-1.11403	0.29722	-3.74817	0.000178127	0.00259942	DOWN
1047	ARHGAP29	1792.33	-0.826077	0.220519	-3.74606	0.000179633	0.00261935	DOWN
1048	DES	11322	1.71324	0.457517	3.74465	0.000180642	0.00262791	UP
1049	AVP	3.54149	-2.31716	0.618971	-3.74357	0.000181425	0.00263723	DOWN
1050	CLVS2	6.36284	2.22353	0.594145	3.74241	0.000182265	0.00264532	UP
1051	BEX1	11.8235	1.53908	0.411413	3.74097	0.00018331	0.00265636	UP
1052	MC1R	161.492	-0.670162	0.179186	-3.74003	0.000184	0.00266428	DOWN
1053	CEACAM6	6557.06	1.669	0.447464	3.72991	0.000191552	0.002757	UP
1054	KLHL41	18.4951	1.0452	0.280198	3.73021	0.000191324	0.002757	UP
1055	C4BPB	35.0315	1.52213	0.408121	3.72961	0.000191778	0.00275764	UP
1056	TJP2	85.8471	-0.748464	0.200811	-3.72721	0.00019361	0.00278184	DOWN
1057	TMPRSS11F	7.95869	2.33591	0.626986	3.72562	0.000194836	0.0027973	UP
1058	APLN	443.132	-0.956708	0.256827	-3.72511	0.000195232	0.00279868	DOWN
1059	SMPX	19.3139	-1.46257	0.393031	-3.72125	0.000198239	0.0028396	DOWN
1060	TMEM275	0.582562	-2.78607	0.74877	-3.72086	0.000198549	0.00283967	DOWN
1061	FRK	894.287	-0.607124	0.163208	-3.71993	0.000199277	0.00284572	DOWN
1062	CLDN20	6.03285	-0.871769	0.234369	-3.71964	0.000199509	0.00284686	DOWN
1063	HSD11B1	133.365	-0.975781	0.26256	-3.71641	0.000202073	0.00287245	DOWN
1064	PLP2	5443.01	0.579444	0.155931	3.71601	0.00020239	0.00287477	UP
1065	WDR91	1513.15	-0.522355	0.140586	-3.71556	0.000202751	0.00287559	DOWN
1066	ADH1A	8.39166	-1.42059	0.38253	-3.71367	0.000204279	0.00289498	DOWN
1067	TMEM88	155.824	-0.655791	0.17663	-3.7128	0.000204978	0.00290269	DOWN
1068	CARD17	17.9261	1.5528	0.41831	3.71209	0.000205557	0.00290648	UP
1069	NOX4	163.306	-0.798045	0.215037	-3.71121	0.000206272	0.00291217	DOWN
1070	SPRY4	1628.49	-0.63368	0.17082	-3.70963	0.000207564	0.0029282	DOWN
1071	TKT	20416.6	0.502497	0.135472	3.70922	0.000207899	0.00293071	UP
1072	F12	251.372	0.85876	0.231698	3.70637	0.00021025	0.00295937	UP
1073	FGD6	1062.28	-0.586475	0.158254	-3.70592	0.000210622	0.00296237	DOWN
1074	TXNDC5	16.2877	-0.585544	0.158073	-3.70427	0.000211997	0.00297722	DOWN
1075	CLSTN2	213.412	-1.15677	0.312357	-3.70336	0.000212765	0.00298575	DOWN
1076	ZNF546	156.164	-0.531823	0.143617	-3.70307	0.000213002	0.00298683	DOWN
1077	PVALB	686.202	-1.94068	0.524169	-3.7024	0.000213571	0.00299256	DOWN
1078	CACNG8	20.0344	-1.26121	0.34072	-3.70161	0.000214237	0.00299739	DOWN
1079	H2BC6	52.0655	-0.868392	0.234588	-3.70178	0.000214092	0.00299739	DOWN
1080	ZNF799	220.829	-0.538029	0.145383	-3.70077	0.000214949	0.00300284	DOWN
1081	MAPK8IP3	3495.82	-0.57701	0.15595	-3.69998	0.000215619	0.00300988	DOWN
1082	SLC16A9	262.47	1.15438	0.312012	3.69979	0.000215776	0.00300988	UP
1083	ADAM19	1928.05	-0.976514	0.2641	-3.69751	0.000217723	0.00303251	DOWN
1084	SKIDA1	88.9366	-0.866116	0.234364	-3.69559	0.000219374	0.00305095	DOWN
1085	CNR2	19.3358	1.3938	0.377237	3.69476	0.000220093	0.00305639	UP
1086	TENT5B	421.413	1.08355	0.293338	3.69386	0.000220877	0.003065	UP
1087	SERPINB1	6076	0.815177	0.220794	3.69202	0.000222484	0.0030802	UP
1088	SOX21	282.24	1.65797	0.44922	3.69076	0.000223581	0.00309102	UP
1089	DNAI3	22.8288	-0.863328	0.234021	-3.6891	0.000225046	0.00310897	DOWN
1090	AFAP1L1	682.171	-0.594984	0.161451	-3.68524	0.00022849	0.00314796	DOWN
1091	CNN1	4627.36	1.38048	0.374574	3.68547	0.00022828	0.00314796	UP
1092	SPATA9	14.9245	-0.677319	0.183908	-3.68293	0.000230572	0.00317356	DOWN
1093	CHML	863.985	-0.554071	0.150485	-3.6819	0.000231506	0.00317937	DOWN
1094	NID2	632.815	-0.889675	0.241634	-3.6819	0.000231499	0.00317937	DOWN
1095	FAM107A	241.134	1.04469	0.283817	3.68085	0.000232454	0.00319004	UP
1096	ETDC	0.346469	-2.52371	0.685724	-3.68035	0.00023291	0.00319395	DOWN
1097	REC114	2.26852	-1.04948	0.285338	-3.67802	0.000235055	0.00321863	DOWN
1098	ACOX1	8316.74	-0.658643	0.179209	-3.67528	0.000237593	0.00325099	DOWN
1099	PADI6	0.989155	-1.57452	0.428781	-3.67208	0.000240585	0.00328711	DOWN
1100	LGI4	200.888	-0.799623	0.217778	-3.67174	0.000240906	0.00328909	DOWN
1101	FAM227A	169.195	-0.716706	0.195242	-3.67087	0.00024173	0.00329311	DOWN
1102	H2BC9	323.049	-1.08738	0.296205	-3.67105	0.000241554	0.00329311	DOWN
1103	NKX6-2	0.438938	-1.87523	0.510932	-3.67021	0.000242353	0.00329919	DOWN
1104	RTEL1-TNFRSF6B	87.6644	-0.570476	0.155473	-3.6693	0.000243212	0.00330365	DOWN
1105	PCDHGB6	71.409	-0.812846	0.221545	-3.66898	0.00024352	0.00330502	DOWN
1106	SH2D7	10.9747	-0.861853	0.234912	-3.66883	0.000243668	0.00330502	DOWN
1107	SALL1	58.5877	-1.07358	0.292701	-3.66786	0.000244589	0.00331511	DOWN
1108	TCTEX1D4	12.7741	-0.785888	0.214372	-3.666	0.00024637	0.00333439	DOWN
1109	PPP1R3B	1608.71	-0.584886	0.15961	-3.66448	0.000247846	0.00334951	DOWN
1110	TLR7	149.441	-1.01387	0.276951	-3.66082	0.000251405	0.0033927	DOWN
1111	FAM83C	773.214	1.3161	0.359582	3.66009	0.000252123	0.00339781	UP
1112	KRT28	0.640113	-3.67772	1.00482	-3.66007	0.000252148	0.00339781	DOWN
1113	FABP5	4287.21	0.998396	0.273027	3.65677	0.000255418	0.00343185	UP
1114	KCNH8	70.1557	-1.40849	0.385193	-3.65659	0.000255595	0.00343185	DOWN
1115	TAS2R30	1.42207	-1.24278	0.339975	-3.6555	0.000256679	0.00344145	DOWN
1116	SUOX	1730	-0.513504	0.140564	-3.65318	0.000259012	0.00346774	DOWN
1117	HABP2	16.2888	1.7955	0.491573	3.65255	0.000259646	0.00347125	UP
1118	CHST8	88.2446	1.54456	0.423211	3.64962	0.000262625	0.00350104	UP
1119	H4C13	1.24496	-1.90166	0.522047	-3.64269	0.000269801	0.00358547	DOWN
1120	OR2A2	0.31911	-2.33276	0.640502	-3.64208	0.000270441	0.00358729	DOWN
1121	IL37	9.73191	-1.12135	0.308284	-3.63738	0.000275421	0.00364052	DOWN
1122	SLC46A1	272.606	-0.534906	0.147058	-3.63738	0.00027543	0.00364052	DOWN
1123	PNLDC1	21.7095	1.39225	0.382924	3.63585	0.000277065	0.00365954	UP
1124	MYBPC2	13.2797	1.17098	0.322294	3.63326	0.000279866	0.0036913	UP
1125	AJAP1	56.2365	-1.09684	0.30193	-3.63275	0.000280413	0.00369329	DOWN
1126	TRANK1	1492.28	-0.507851	0.13989	-3.63036	0.000283021	0.00372239	DOWN
1127	TMEM191C	48.3364	-0.965823	0.266127	-3.62918	0.000284322	0.00373686	DOWN
1128	NLRP12	11.242	-0.859846	0.2371	-3.62651	0.000287279	0.00376988	DOWN
1129	CKMT2	41.1857	-0.853334	0.235372	-3.62547	0.000288436	0.00377762	DOWN
1130	LRRC26	4.88682	1.62725	0.448886	3.62508	0.000288867	0.00378061	UP
1131	ACTL8	32.4167	1.74994	0.482806	3.62452	0.000289499	0.00378092	UP
1132	KRT24	67.782	2.13349	0.589211	3.62094	0.00029354	0.00383102	UP
1133	GCNT4	898.743	-0.919805	0.254348	-3.61633	0.000298812	0.00389247	DOWN
1134	HEY2	89.0962	-0.590922	0.163423	-3.61591	0.000299292	0.00389247	DOWN
1135	MTG1	282.04	-0.512771	0.141804	-3.61606	0.000299116	0.00389247	DOWN
1136	ST6GALNAC6	7.62031	-0.709704	0.196261	-3.61613	0.000299042	0.00389247	DOWN
1137	UBAP1L	146.225	-0.598545	0.165562	-3.61524	0.000300069	0.00389985	DOWN
1138	SHC4	45.3222	-0.896176	0.248022	-3.61329	0.000302331	0.00392651	DOWN
1139	ITIH4	9.75562	-0.82872	0.229464	-3.61154	0.000304378	0.00395035	DOWN
1140	TPTE	0.921606	-2.62372	0.727182	-3.60807	0.000308486	0.00399255	DOWN
1141	CRNN	13.8153	2.67874	0.742724	3.60664	0.00031019	0.00400904	UP
1142	GASK1B	1677.25	-0.645796	0.179075	-3.60628	0.000310619	0.00401025	DOWN
1143	PLAAT2	103.524	1.37795	0.382107	3.6062	0.000310714	0.00401025	UP
1144	AC091057.5	0.596542	-1.42375	0.395191	-3.60269	0.000314941	0.0040592	DOWN
1145	SNTB1	541.392	-0.823184	0.228733	-3.59888	0.000319585	0.00411052	DOWN
1146	FAM162A	4589.8	0.543546	0.151193	3.59504	0.000324339	0.00416687	UP
1147	EDDM13	46.2925	-1.01117	0.281297	-3.59466	0.000324813	0.00416914	DOWN
1148	TDO2	283.22	-0.870917	0.242427	-3.59249	0.000327534	0.00420118	DOWN
1149	RSPH10B	2.64557	-0.756027	0.210591	-3.59003	0.000330644	0.00423815	DOWN
1150	GSDMB	2600.67	-0.745049	0.207577	-3.58927	0.000331606	0.00424465	DOWN
1151	H2BC14	5.20757	-1.29705	0.361363	-3.58934	0.000331516	0.00424465	DOWN
1152	PARD6B	661.347	-0.644084	0.179472	-3.58877	0.000332239	0.00424983	DOWN
1153	CFHR1	5.64485	1.82804	0.509751	3.58614	0.000335615	0.00429007	UP
1154	CLEC18B	15.9424	-0.888538	0.247817	-3.58546	0.000336482	0.00429527	DOWN
1155	SPTBN4	75.6545	0.910297	0.253874	3.58563	0.000336271	0.00429527	UP
1156	SNRPN	130.991	-0.798312	0.223069	-3.57877	0.000345219	0.00439177	DOWN
1157	CNR1	92.4238	1.31842	0.3685	3.5778	0.000346494	0.00440499	UP
1158	TENM2	841.379	1.8544	0.518504	3.57645	0.000348297	0.0044249	UP
1159	FOXC2	81.47	-1.30965	0.366258	-3.57575	0.000349228	0.00442777	DOWN
1160	PAQR4	407.229	0.587013	0.164165	3.57574	0.000349236	0.00442777	UP
1161	PSG5	30.6403	1.9868	0.555583	3.57607	0.000348792	0.00442777	UP
1162	EPGN	239.496	1.4953	0.418377	3.57405	0.000351508	0.00445052	UP
1163	C4orf48	413.51	-0.827997	0.231774	-3.57244	0.000353671	0.00447183	DOWN
1164	INPP4A	2277.89	-0.508573	0.142434	-3.5706	0.000356169	0.00449902	DOWN
1165	CCN3	231.645	0.928554	0.260099	3.57	0.000356978	0.0045045	UP
1166	CISD3	2282.86	0.525836	0.147388	3.56771	0.000360121	0.00453495	UP
1167	C4B	321.155	1.12605	0.315781	3.56591	0.000362591	0.00455524	UP
1168	KIF1A	202.603	1.67802	0.470583	3.56583	0.000362709	0.00455524	UP
1169	NMU	307.791	1.1029	0.309289	3.56593	0.000362574	0.00455524	UP
1170	CBR3	155.349	0.729346	0.20458	3.56509	0.000363731	0.00456499	UP
1171	MB	202.092	1.32621	0.372342	3.56181	0.000368314	0.0046132	UP
1172	GPR45	3.46124	-1.03211	0.28982	-3.56123	0.000369119	0.00461573	DOWN
1173	KCNJ10	52.7626	-0.981461	0.2756	-3.56118	0.000369194	0.00461573	DOWN
1174	NT5E	1758.51	-1.0387	0.291694	-3.56093	0.000369546	0.00461623	DOWN
1175	OPN1SW	1.5287	-1.4344	0.402855	-3.56059	0.00037002	0.00461906	DOWN
1176	AFAP1	272.243	-0.529427	0.148742	-3.55938	0.000371734	0.00463546	DOWN
1177	SLC5A5	45.1824	1.29685	0.364386	3.559	0.000372266	0.00463778	UP
1178	C22orf31	10.4614	-1.00007	0.281235	-3.55601	0.000376527	0.00468149	DOWN
1179	CPAMD8	744.635	-0.975399	0.274404	-3.55461	0.000378538	0.00470022	DOWN
1180	KCNJ14	96.0609	-0.567619	0.159684	-3.55464	0.000378491	0.00470022	DOWN
1181	SULT1B1	148.029	-1.34308	0.378147	-3.55173	0.000382712	0.00474889	DOWN
1182	PCDHGA10	91.9588	-0.922512	0.25977	-3.55127	0.000383379	0.00475177	DOWN
1183	TMEM30B	2961.97	0.58486	0.164693	3.55122	0.000383454	0.00475177	UP
1184	TNFAIP3	3051.88	-0.763726	0.215139	-3.54992	0.000385342	0.00476883	DOWN
1185	PCDHGA6	90.8494	-0.598377	0.168603	-3.54903	0.000386648	0.00478122	DOWN
1186	ADSS1	549.548	0.82833	0.233437	3.54841	0.000387569	0.00478687	UP
1187	MUC17	5.88877	2.72132	0.767265	3.54678	0.000389973	0.00481019	UP
1188	KANTR	642.59	-0.54952	0.155109	-3.54279	0.000395918	0.00487163	DOWN
1189	PRICKLE2	533.194	-0.65626	0.185305	-3.54151	0.000397841	0.00489106	DOWN
1190	TFAP2B	40.8806	1.92299	0.543074	3.54093	0.000398726	0.00489871	UP
1191	H4C11	7.59221	-0.884962	0.249944	-3.54064	0.000399161	0.00490082	DOWN
1192	GLP1R	30.6817	1.25437	0.354403	3.53938	0.000401069	0.00491778	UP
1193	SLC26A8	14.6392	-0.78954	0.223103	-3.53891	0.00040178	0.0049224	DOWN
1194	IRX2	89.1341	1.80793	0.511035	3.53777	0.000403516	0.00493804	UP
1195	C11orf42	2.93327	-0.908638	0.256893	-3.53702	0.000404668	0.00494889	DOWN
1196	SOX18	429.941	-0.634458	0.179516	-3.53426	0.000408911	0.0049877	DOWN
1197	APLP1	235.802	1.02731	0.290882	3.53172	0.000412867	0.00502323	UP
1198	LMLN2	0.688806	-1.47495	0.417868	-3.52969	0.00041605	0.00504837	DOWN
1199	SYTL5	575.973	-1.2172	0.344865	-3.52948	0.000416372	0.00504899	DOWN
1200	SSX5	3.00147	3.22787	0.914654	3.52906	0.000417034	0.00505373	UP
1201	APOBR	1000.32	-0.809812	0.229531	-3.52812	0.000418519	0.00506219	DOWN
1202	IHH	91.1375	1.75067	0.496187	3.52824	0.000418334	0.00506219	UP
1203	GIMAP5	20.2649	-0.948019	0.268983	-3.52446	0.000424342	0.00512232	DOWN
1204	CNTF	14.1739	-0.592316	0.168153	-3.52248	0.000427532	0.00515748	DOWN
1205	ZNF331	1368.46	-0.637022	0.180904	-3.52132	0.000429404	0.00517003	DOWN
1206	LDHD	435.416	0.874742	0.248454	3.52074	0.000430348	0.00517806	UP
1207	CCDC198	181.713	-2.36796	0.672886	-3.51911	0.000432997	0.00520657	DOWN
1208	ABCC8	6.2048	1.50745	0.428408	3.51872	0.000433631	0.00521083	UP
1209	SIAH3	7.5978	-1.31448	0.373594	-3.51848	0.000434023	0.00521218	DOWN
1210	H2AC16	7.5455	-0.966217	0.27486	-3.5153	0.000439256	0.00526486	DOWN
1211	IL36G	83.2682	1.60915	0.457744	3.5154	0.000439099	0.00526486	UP
1212	EIF4A1	136.654	-0.584566	0.166493	-3.51106	0.000446317	0.00534263	DOWN
1213	HTR2B	24.4179	-0.891315	0.25388	-3.51078	0.0004468	0.00534381	DOWN
1214	AL049629.2	1.06375	-1.31461	0.374703	-3.50841	0.000450787	0.00538577	DOWN
1215	FAM167A	68.5173	-0.889157	0.253515	-3.50731	0.000452656	0.00540463	DOWN
1216	CADM3	55.2027	1.51459	0.432045	3.50562	0.000455539	0.0054321	UP
1217	PLA2G10	46.4853	1.08098	0.308406	3.50506	0.000456513	0.00544023	UP
1218	ZNF559-ZNF177	7.57158	-0.921987	0.26336	-3.50086	0.000463757	0.00551951	DOWN
1219	STMN4	3.23007	1.52263	0.434974	3.50051	0.000464372	0.0055233	UP
1220	MS4A7	946.588	-0.860984	0.246441	-3.49367	0.000476427	0.00565947	DOWN
1221	CCDC154	45.0373	-0.858423	0.245727	-3.49339	0.000476921	0.00566173	DOWN
1222	IGFL1	1516.43	1.64334	0.47053	3.49253	0.00047846	0.00567277	UP
1223	KCNMB3	104.383	-0.505756	0.144861	-3.49133	0.000480623	0.00569118	DOWN
1224	H4C12	10.8629	-0.899168	0.257638	-3.49005	0.000482926	0.00571483	DOWN
1225	TMEM169	38.907	-0.906492	0.259847	-3.48856	0.000485623	0.00573946	DOWN
1226	OR52I1	0.480527	-1.35133	0.387592	-3.48648	0.000489424	0.00577341	DOWN
1227	OR1J4	2.01351	-1.21251	0.347801	-3.48621	0.00048991	0.00577549	DOWN
1228	AC098850.3	6.88283	-1.71553	0.492149	-3.4858	0.000490672	0.0057775	DOWN
1229	TSSK3	4.84036	-0.802477	0.230214	-3.48578	0.0004907	0.0057775	DOWN
1230	GSTA2	23.68	2.00632	0.576045	3.48293	0.000495957	0.00583203	UP
1231	BICC1	480.559	-0.927421	0.266313	-3.48245	0.000496845	0.00583511	DOWN
1232	NPW	20.8878	1.12046	0.321735	3.48256	0.000496649	0.00583511	UP
1233	TRPC5	0.768202	-1.73194	0.497383	-3.48211	0.000497476	0.00583885	DOWN
1234	SRGAP1	650.144	-0.518139	0.148842	-3.48114	0.000499279	0.0058558	DOWN
1235	SHISA9	39.5264	1.80789	0.519593	3.47943	0.000502474	0.0058864	UP
1236	TAL1	88.9022	-0.718115	0.206459	-3.47825	0.0005047	0.00589765	DOWN
1237	ZMYND10	61.8749	0.94211	0.270848	3.47837	0.000504473	0.00589765	UP
1238	ARHGAP15	260.832	-0.800319	0.230124	-3.47777	0.000505603	0.0059045	DOWN
1239	GABRG3	17.2323	-1.86936	0.537736	-3.47636	0.000508276	0.00591856	DOWN
1240	TAS2R42	0.548592	-1.25854	0.362033	-3.47633	0.000508325	0.00591856	DOWN
1241	KCTD4	1.64532	-1.56483	0.450208	-3.4758	0.000509339	0.00592148	DOWN
1242	MAGEC3	1.80236	1.94063	0.558374	3.4755	0.000509903	0.00592148	UP
1243	ACSBG2	6.94671	-0.69958	0.201534	-3.47127	0.000518	0.0060079	DOWN
1244	TUBB3	43.8865	-0.89001	0.25668	-3.46739	0.000525529	0.00609144	DOWN
1245	PLCXD1	1789.73	-0.58554	0.168956	-3.46564	0.000528975	0.00612757	DOWN
1246	NKX2-1	28.7462	2.33664	0.674281	3.46538	0.000529476	0.00612957	UP
1247	AICDA	5.10373	1.64132	0.473668	3.46513	0.000529977	0.00613156	UP
1248	ADAMTS7	1071.77	-0.645664	0.186711	-3.45809	0.000544015	0.00626676	DOWN
1249	CSPG5	81.3237	0.901148	0.260607	3.45788	0.000544446	0.00626785	UP
1250	ZNF454	19.7392	-0.957719	0.277157	-3.45551	0.000549243	0.0063109	DOWN
1251	DEFB134	0.522098	-2.4972	0.72278	-3.45499	0.000550314	0.00631591	DOWN
1252	LGALS9B	12.2761	1.59763	0.462858	3.45166	0.000557149	0.00638312	UP
1253	SPNS1	29.4994	-0.51324	0.148695	-3.45164	0.000557197	0.00638312	DOWN
1254	LRRTM3	9.88102	-1.97899	0.573404	-3.45131	0.000557878	0.006387	DOWN
1255	NXPH2	11.2804	1.74247	0.504958	3.45072	0.000559098	0.00639584	UP
1256	IL12RB2	289.969	1.15559	0.335076	3.44875	0.000563196	0.00643209	UP
1257	ABCA4	233.998	1.18356	0.343204	3.44857	0.000563561	0.00643232	UP
1258	OR2A5	0.972879	-1.35481	0.392947	-3.44781	0.000565146	0.00644647	DOWN
1259	SOX2	638.016	1.41615	0.410907	3.44639	0.000568133	0.00647658	UP
1260	DNAH10	28.8098	-0.753826	0.218771	-3.44574	0.000569503	0.00648641	DOWN
1261	MAPK8IP2	409.748	0.965254	0.280137	3.44565	0.000569691	0.00648641	UP
1262	FAM78B	281.477	1.08288	0.314292	3.44546	0.000570082	0.00648689	UP
1263	CDH16	18.1937	1.86406	0.541253	3.44398	0.000573226	0.00651473	UP
1264	KRT78	84.9276	1.20353	0.349454	3.44403	0.000573117	0.00651473	UP
1265	TPPP2	9.94617	-1.35467	0.393501	-3.44261	0.000576121	0.00653965	DOWN
1266	AGR2	9371.09	1.13045	0.328394	3.44237	0.000576643	0.0065416	UP
1267	TEX43	0.776611	-1.51757	0.440904	-3.44195	0.000577538	0.00654777	DOWN
1268	CUBN	50.8642	-0.633324	0.184029	-3.44143	0.000578646	0.00655237	DOWN
1269	PCDHGA5	36.3262	-0.6738	0.195789	-3.44146	0.000578577	0.00655237	DOWN
1270	H4C6	0.82574	-2.3952	0.696154	-3.44062	0.000580384	0.00656805	DOWN
1271	ZEB2	997.009	-0.704737	0.204859	-3.44012	0.000581462	0.0065698	DOWN
1272	ASNS	31.3139	-0.62468	0.181643	-3.43905	0.000583766	0.00658291	DOWN
1273	SDR16C5	322.148	1.61027	0.468235	3.43902	0.000583814	0.00658291	UP
1274	SGCG	8.9026	1.38244	0.402701	3.43291	0.000597138	0.00671286	UP
1275	FAM167B	280.868	-0.547319	0.159502	-3.43143	0.00060041	0.0067334	DOWN
1276	HEATR9	6.75736	-0.952179	0.277475	-3.43159	0.000600055	0.0067334	DOWN
1277	HTR3A	14.9095	1.76481	0.514591	3.42953	0.000604623	0.00677658	UP
1278	SORCS1	20.6717	1.34417	0.392065	3.42845	0.000607046	0.00679557	UP
1279	PRSS53	29.5377	-0.595149	0.173734	-3.42563	0.000613381	0.00686236	DOWN
1280	TMEM95	1.83986	-1.14366	0.334168	-3.42241	0.000620689	0.00692336	DOWN
1281	AZIN2	195.477	-0.508663	0.148688	-3.42101	0.000623883	0.00694652	DOWN
1282	IL6ST	3692.07	-0.511956	0.1497	-3.41987	0.000626502	0.00696321	DOWN
1283	ARHGAP6	335.114	0.968288	0.28326	3.41838	0.000629959	0.0069933	UP
1284	FAM178B	114.784	-1.27496	0.37309	-3.41729	0.000632486	0.00700883	DOWN
1285	AC005041.1	23.3661	1.29034	0.377634	3.41691	0.000633371	0.00701031	UP
1286	TGFB2	275.522	-0.97661	0.285833	-3.41671	0.00063383	0.00701123	DOWN
1287	ENGASE	3051.79	-0.577988	0.16937	-3.41257	0.000643527	0.00710164	DOWN
1288	PCDHA6	10.0716	1.53151	0.449197	3.40944	0.000650969	0.00717104	UP
1289	S100A16	18871.2	0.67307	0.197429	3.40917	0.000651615	0.00717392	UP
1290	MALRD1	11.7496	1.21184	0.356191	3.40223	0.000668395	0.00734565	UP
1291	ELAPOR1	225.588	1.02159	0.300329	3.40157	0.000669993	0.00734629	UP
1292	KRT2	6.80145	1.33025	0.391053	3.40172	0.000669635	0.00734629	UP
1293	TMEM204	690.779	-0.545553	0.160388	-3.40145	0.000670294	0.00734629	DOWN
1294	VWF	5910.38	-0.571454	0.168006	-3.4014	0.000670423	0.00734629	DOWN
1295	DNAH7	29.518	-0.601284	0.176807	-3.4008	0.000671894	0.00735809	DOWN
1296	HMX1	7.83852	2.97696	0.875657	3.39969	0.000674632	0.00738184	UP
1297	PLCH1	268.4	-0.976168	0.287363	-3.39699	0.000681314	0.00744376	DOWN
1298	SACS	746.865	-0.763283	0.224758	-3.39602	0.000683729	0.00746141	DOWN
1299	CHST9	38.3417	1.94577	0.573057	3.39541	0.000685251	0.00746928	UP
1300	MAGEC1	32.466	2.80013	0.824677	3.39542	0.000685229	0.00746928	UP
1301	CMBL	1119.25	0.718963	0.211872	3.39339	0.000690327	0.00751584	UP
1302	RARRES1	7978.02	1.20321	0.354608	3.39307	0.000691146	0.00752035	UP
1303	MSLN	1014.57	1.59186	0.469409	3.39119	0.000695888	0.0075592	UP
1304	PCDHA12	7.5607	1.77401	0.523124	3.39118	0.000695932	0.0075592	UP
1305	DNASE1L3	73.5264	1.05726	0.311813	3.39069	0.000697178	0.00756831	UP
1306	CPHXL	0.384838	-2.23468	0.659139	-3.3903	0.00069815	0.00757446	DOWN
1307	GPR146	18.0876	-0.601887	0.177583	-3.38934	0.000700615	0.00759478	DOWN
1308	SPEF2	135.115	-0.921947	0.272114	-3.3881	0.000703798	0.00761801	DOWN
1309	UBE2F-SCLY	1.46484	-0.776786	0.229342	-3.38703	0.00070654	0.00763883	DOWN
1310	BARX2	728.028	1.27244	0.3757	3.38683	0.000707042	0.00763982	UP
1311	FOLR1	99.9841	1.45517	0.429985	3.38423	0.000713781	0.00769139	UP
1312	MS4A5	1.00481	-1.65952	0.490373	-3.38419	0.000713877	0.00769139	DOWN
1313	FOXI1	23.4226	2.02722	0.599339	3.38243	0.000718474	0.00772753	UP
1314	TMEM74	12.184	1.13524	0.335661	3.38211	0.000719307	0.00773203	UP
1315	NDUFA4L2	4526.88	1.04823	0.31002	3.38116	0.000721805	0.00774995	UP
1316	SERPINB4	1542.45	1.82065	0.538465	3.38118	0.000721751	0.00774995	UP
1317	AC244197.3	27.8114	-0.826722	0.244565	-3.38037	0.000723876	0.00776772	DOWN
1318	KCNN3	150.109	-0.645293	0.190951	-3.37937	0.000726525	0.00778271	DOWN
1319	MGST1	10836	0.590749	0.174805	3.37948	0.000726231	0.00778271	UP
1320	ATP6V1B1	7.3974	-1.21751	0.36032	-3.37897	0.000727571	0.00778497	DOWN
1321	TMOD1	141.827	0.971251	0.287454	3.3788	0.000728021	0.00778497	UP
1322	PCDHGB4	36.8398	-1.01771	0.301292	-3.37783	0.000730605	0.007804	DOWN
1323	CD300LG	9.95579	1.37016	0.405759	3.37677	0.000733415	0.00782671	UP
1324	CAVIN4	47.0869	-0.609027	0.180394	-3.37609	0.00073524	0.00783556	DOWN
1325	UBASH3B	1226.76	-0.669673	0.198354	-3.37614	0.000735095	0.00783556	DOWN
1326	AC092718.8	5.10384	-0.613824	0.181866	-3.37514	0.000737783	0.00785547	DOWN
1327	VEGFD	40.7004	0.947129	0.280638	3.37492	0.000738372	0.00785547	UP
1328	ATP2A1	97.9408	-0.599143	0.177575	-3.37403	0.000740771	0.0078765	DOWN
1329	CYRIA	659.115	-0.720233	0.21349	-3.37361	0.000741889	0.00788389	DOWN
1330	ADAP1	492.759	-0.690356	0.204692	-3.37266	0.000744459	0.00788426	DOWN
1331	AK4	1226.68	0.906176	0.268683	3.37266	0.00074446	0.00788426	UP
1332	USHBP1	78.2627	-0.511481	0.151685	-3.37199	0.000746263	0.00789887	DOWN
1333	CTAGE6	1.48187	-1.10801	0.328626	-3.37164	0.000747225	0.00790008	DOWN
1334	SEMG1	10.3913	2.0275	0.601707	3.36958	0.000752829	0.00795032	UP
1335	SFMBT2	334.582	-0.695612	0.206468	-3.3691	0.000754138	0.00795963	DOWN
1336	LRRC74A	1.17979	-1.06198	0.315236	-3.36885	0.000754826	0.00796239	DOWN
1337	CCDC116	10.3263	-0.637121	0.189187	-3.36768	0.000758037	0.00798881	DOWN
1338	OR13H1	0.389202	-2.42807	0.721017	-3.36756	0.000758371	0.00798881	DOWN
1339	ZNF483	212.977	-0.583862	0.173401	-3.36712	0.000759574	0.00799104	DOWN
1340	APC2	118.606	0.603508	0.179338	3.3652	0.000764894	0.00803225	UP
1341	MFRP	0.40858	-1.46627	0.435699	-3.36532	0.000764538	0.00803225	DOWN
1342	STRIT1	1.00415	-1.52808	0.454056	-3.3654	0.000764314	0.00803225	DOWN
1343	BLOC1S1	375.494	-0.568332	0.168981	-3.36329	0.000770189	0.00807876	DOWN
1344	GTF2A1L	0.660429	-1.69524	0.504041	-3.36329	0.00077018	0.00807876	DOWN
1345	XKR9	91.0051	-0.896971	0.266833	-3.36155	0.000775062	0.00811415	DOWN
1346	C22orf15	5.48022	-0.76615	0.22794	-3.3612	0.000776057	0.00811748	DOWN
1347	SFTPB	32.9246	1.43316	0.426506	3.36024	0.000778742	0.00813644	UP
1348	APOC3	10.3915	3.37505	1.00458	3.35968	0.000780338	0.00813702	UP
1349	MESP2	56.6236	1.1642	0.346497	3.35991	0.00077968	0.00813702	UP
1350	TMEM179	16.0468	1.56947	0.467153	3.35965	0.000780423	0.00813702	UP
1351	TNFRSF10D	251.405	-0.685588	0.204068	-3.3596	0.000780543	0.00813702	DOWN
1352	DNAI2	6.00179	-1.0976	0.326798	-3.35865	0.000783251	0.00815876	DOWN
1353	OR51M1	0.745346	-1.92428	0.57348	-3.35544	0.0007924	0.00822694	DOWN
1354	PLXND1	4135.06	-0.560526	0.167164	-3.35314	0.000799001	0.00827854	DOWN
1355	NPHS1	9.11039	1.58669	0.473258	3.35269	0.000800298	0.00828738	UP
1356	ECSCR	42.3709	-0.711686	0.212406	-3.35059	0.000806404	0.00833668	DOWN
1357	FABP9	1.65829	-1.57762	0.47085	-3.35058	0.000806417	0.00833668	DOWN
1358	FZD9	26.8948	1.00025	0.298543	3.35044	0.000806847	0.00833668	UP
1359	LINC00672	92.7718	-0.643163	0.192034	-3.34921	0.000810417	0.0083559	DOWN
1360	NEFM	83.9386	1.71652	0.51248	3.34944	0.000809741	0.0083559	UP
1361	NEXMIF	17.7832	1.22993	0.367205	3.34945	0.000809714	0.0083559	UP
1362	MLIP	13.498	1.24653	0.372296	3.34821	0.000813348	0.00838063	UP
1363	AOPEP	1900.11	-0.501048	0.149697	-3.34709	0.000816651	0.00840538	DOWN
1364	SH3TC2	707.788	-0.757873	0.226497	-3.34607	0.000819659	0.0084224	DOWN
1365	SPAM1	0.764522	-2.2609	0.675829	-3.34537	0.000821724	0.0084346	DOWN
1366	DNAAF4	22.2576	-0.54144	0.161884	-3.34462	0.000823942	0.00844778	DOWN
1367	NAIP	23.3302	-0.70212	0.209981	-3.34374	0.000826574	0.00846202	DOWN
1368	LRRC37A	19.3137	-0.540825	0.161817	-3.34221	0.000831151	0.00849833	DOWN
1369	PRSS33	8.26906	1.72529	0.516297	3.34167	0.000832761	0.00851014	UP
1370	MEP1A	16.4354	1.35922	0.407066	3.33906	0.000840621	0.00856698	UP
1371	WWC2	553.028	-0.538016	0.161193	-3.33771	0.000844704	0.0085992	DOWN
1372	TRPC6	131.106	-0.630726	0.188979	-3.33754	0.000845236	0.00859992	DOWN
1373	SOX15	1051.78	1.1028	0.330491	3.33686	0.000847306	0.00861628	UP
1374	SULT2B1	402.042	1.14741	0.343935	3.33611	0.000849589	0.00863479	UP
1375	NOL4	9.43821	1.52191	0.456234	3.33582	0.000850479	0.00863912	UP
1376	FBXL13	33.1548	-0.668347	0.200487	-3.33362	0.000857247	0.0086984	DOWN
1377	TRIM34	6.05604	-0.75586	0.226795	-3.33279	0.000859788	0.0087147	DOWN
1378	HLF	82.0291	1.00378	0.301558	3.32863	0.00087273	0.00883148	UP
1379	UTRN	1773.21	-0.543727	0.163425	-3.32706	0.000877659	0.00887173	DOWN
1380	TNFSF11	62.0896	-0.961262	0.289363	-3.32199	0.000893763	0.00901985	DOWN
1381	FREM2	735.315	-1.57288	0.473552	-3.32145	0.000895519	0.00903269	DOWN
1382	DPPA4	2.54037	-1.03853	0.31299	-3.31809	0.000906351	0.0091222	DOWN
1383	CEACAM5	4018.2	1.61739	0.487666	3.31659	0.000911225	0.00916137	UP
1384	SRD5A1	1239.36	0.526451	0.158753	3.31617	0.000912601	0.00917027	UP
1385	SERPINE1	13515.5	-0.868368	0.261923	-3.31535	0.000915283	0.00918642	DOWN
1386	GAS2L3	441.497	-0.506025	0.152651	-3.31491	0.00091674	0.0091871	DOWN
1387	PTCHD4	41.4042	-0.972844	0.293475	-3.31492	0.000916709	0.0091871	DOWN
1388	NPHP3-ACAD11	0.283423	-2.3435	0.707379	-3.31293	0.000923234	0.00924722	DOWN
1389	SLC38A4	872.232	-1.41485	0.427119	-3.31255	0.000924488	0.00925481	DOWN
1390	GPR15	45.6337	-1.18291	0.357394	-3.30981	0.000933591	0.00932591	DOWN
1391	BORCS8-MEF2B	1.1231	-1.06497	0.322418	-3.30307	0.00095631	0.00952734	DOWN
1392	DHRS9	490.749	1.27718	0.38666	3.3031	0.00095622	0.00952734	UP
1393	ARTN	297.257	0.79347	0.240309	3.30187	0.000960437	0.00955824	UP
1394	IAPP	1.53833	-1.8844	0.57069	-3.30196	0.000960126	0.00955824	DOWN
1395	HHIPL2	21.4406	1.07513	0.325673	3.30125	0.000962539	0.00957406	UP
1396	KCNG2	8.70731	-0.842647	0.255395	-3.29939	0.000968953	0.0096267	DOWN
1397	SLC22A3	218.86	1.11264	0.337238	3.29927	0.00096938	0.0096267	UP
1398	MGAT4C	12.1947	1.56627	0.474803	3.29878	0.00097106	0.00963825	UP
1399	MAGEC2	95.1197	2.49071	0.755158	3.29826	0.000972864	0.00965102	UP
1400	CCDC158	24.8416	-0.728174	0.220793	-3.298	0.000973758	0.00965475	DOWN
1401	CDC42EP3	1996.05	-0.52932	0.160584	-3.29623	0.000979927	0.00971075	DOWN
1402	TMPRSS3	398.003	1.14332	0.346888	3.29593	0.000980949	0.00971572	UP
1403	AC004687.2	4.95476	-0.685052	0.207935	-3.29456	0.000985774	0.00975315	DOWN
1404	TEX38	4.82828	-0.643839	0.195592	-3.29174	0.000995703	0.00983052	DOWN
1405	REEP1	144.202	1.06155	0.322651	3.2901	0.00100153	0.00987242	UP
1406	IDI2	0.574549	-1.23521	0.37556	-3.28897	0.00100554	0.00989617	DOWN
1407	PGC	13.4036	1.59307	0.484348	3.2891	0.00100507	0.00989617	UP
1408	FGF14	28.6742	-0.873848	0.265799	-3.28763	0.00101033	0.00993292	DOWN
1409	PDGFA	1284.78	-0.582939	0.177306	-3.28775	0.00100992	0.00993292	DOWN
1410	C6orf15	35.3223	2.17437	0.662492	3.2821	0.00103037	0.0101192	UP
1411	EGFL7	1340.49	-0.606483	0.184879	-3.28044	0.00103647	0.0101738	DOWN
1412	LAT	12.8683	-0.588487	0.179408	-3.28016	0.00103748	0.0101783	DOWN
1413	RGS8	5.39015	-0.915239	0.279051	-3.27983	0.00103869	0.0101814	DOWN
1414	CALR3	0.495184	-1.17696	0.358915	-3.27921	0.001041	0.0101967	DOWN
1415	CYP4F2	38.206	1.43583	0.438222	3.2765	0.00105103	0.0102842	UP
1416	AC108941.3	3.85802	-2.09054	0.638503	-3.27412	0.00105992	0.0103635	DOWN
1417	GAGE1	2.84982	3.58142	1.0942	3.2731	0.00106376	0.010387	UP
1418	KLHL32	13.9569	0.950896	0.290594	3.27225	0.00106693	0.0104125	UP
1419	APOA1	21.6685	1.27025	0.388466	3.2699	0.00107585	0.0104776	UP
1420	GJA9	0.815464	-0.958347	0.293132	-3.26934	0.001078	0.0104876	DOWN
1421	ZNF300	523.727	-0.843677	0.258073	-3.26914	0.00107875	0.0104894	DOWN
1422	AGAP5	2.14571	-0.766172	0.234536	-3.26675	0.00108788	0.0105672	DOWN
1423	FSCB	0.793053	-2.09592	0.641926	-3.26505	0.00109444	0.0106088	DOWN
1424	TMPRSS11B	2.4857	3.02641	0.927222	3.26395	0.00109871	0.0106391	UP
1425	CCDC70	0.463012	-1.57124	0.481651	-3.2622	0.00110551	0.0106994	DOWN
1426	NKX2-8	43.3563	1.41376	0.433659	3.26008	0.00111382	0.0107742	UP
1427	CMTM1	34.9495	-0.503314	0.154431	-3.25915	0.00111745	0.0107926	DOWN
1428	VGLL3	3349.4	-0.905544	0.277844	-3.25918	0.00111733	0.0107926	DOWN
1429	ELL3	3.57336	0.849281	0.260655	3.25825	0.001121	0.0108212	UP
1430	SCN2B	11.2702	1.25803	0.38617	3.25772	0.00112312	0.0108361	UP
1431	LRRC38	9.94535	1.65617	0.508612	3.25625	0.00112896	0.0108868	UP
1432	OVGP1	309.704	-0.871903	0.267786	-3.25597	0.00113008	0.010892	DOWN
1433	BAALC	210.812	1.13453	0.348544	3.25505	0.00113374	0.010916	UP
1434	ALDOC	1072.04	0.636992	0.195884	3.25188	0.00114645	0.0110213	UP
1435	DIPK2B	530.587	-0.548478	0.168788	-3.24951	0.00115604	0.0110993	DOWN
1436	PDGFB	1229.8	-0.5657	0.174092	-3.24943	0.00115635	0.0110993	DOWN
1437	TUBB1	12.1494	-0.621262	0.191214	-3.24904	0.00115797	0.0111034	DOWN
1438	SP6	2244.97	-0.815683	0.25117	-3.24753	0.00116411	0.0111451	DOWN
1439	SPINK9	1.55367	-0.913405	0.281259	-3.24756	0.001164	0.0111451	DOWN
1440	GAP43	68.6732	1.27261	0.392117	3.24548	0.00117252	0.0112141	UP
1441	DNAH6	46.0005	-0.894951	0.275836	-3.24451	0.00117654	0.0112468	DOWN
1442	INSL3	24.4742	-0.603606	0.186048	-3.24436	0.00117717	0.011247	DOWN
1443	GATA5	59.1778	1.42993	0.440789	3.24402	0.00117856	0.0112545	UP
1444	DLC1	1029.61	-0.595554	0.183628	-3.24326	0.00118172	0.0112559	DOWN
1445	FAM107B	3465.25	-0.535588	0.165137	-3.2433	0.00118156	0.0112559	DOWN
1446	RGL1	848.752	-0.571504	0.176198	-3.24353	0.00118058	0.0112559	DOWN
1447	CCT2	10987.5	0.524938	0.161864	3.24307	0.00118248	0.0112574	UP
1448	NOVA2	148.381	-0.535	0.165001	-3.2424	0.00118527	0.0112725	DOWN
1449	AQP5	25.6374	1.40077	0.432539	3.23849	0.00120162	0.0114105	UP
1450	CD93	2548.51	-0.596745	0.184399	-3.23616	0.00121151	0.0114929	DOWN
1451	KRT31	79.0209	-1.70266	0.526162	-3.23601	0.00121214	0.0114929	DOWN
1452	GAPDHS	1.17303	-1.15926	0.358627	-3.23249	0.00122717	0.0116118	DOWN
1453	SAXO1	8.38977	-0.734199	0.227237	-3.23098	0.00123366	0.0116613	DOWN
1454	B3GNT6	2.52786	1.69319	0.524142	3.2304	0.00123619	0.0116793	UP
1455	RORC	438.341	1.07976	0.3343	3.22991	0.00123831	0.0116934	UP
1456	CLDN9	223.622	1.27747	0.395547	3.22962	0.00123955	0.0116992	UP
1457	GPR19	66.4318	0.692847	0.214567	3.22904	0.00124205	0.0117152	UP
1458	MYCN	418.824	-1.2232	0.378848	-3.22874	0.00124337	0.0117174	DOWN
1459	SLC35G5	3.75977	-0.754121	0.233605	-3.22819	0.00124577	0.0117342	DOWN
1460	SLC6A13	8.74977	-1.1092	0.343657	-3.22763	0.00124822	0.0117454	DOWN
1461	TMEM255B	285.846	-0.504445	0.15631	-3.22722	0.00124999	0.0117561	DOWN
1462	TRIM17	381.658	-0.921049	0.285473	-3.2264	0.00125357	0.0117779	DOWN
1463	ADGRL4	706.916	-0.543944	0.168619	-3.22588	0.00125588	0.0117936	DOWN
1464	BEGAIN	49.7077	0.874754	0.271332	3.22393	0.00126445	0.0118503	UP
1465	PZP	23.4559	-1.15778	0.3592	-3.2232	0.00126765	0.0118743	DOWN
1466	DKK3	2323.35	-0.6351	0.197212	-3.22039	0.00128014	0.0119673	DOWN
1467	H3C11	3.90794	-1.01722	0.316194	-3.21706	0.00129511	0.0120951	DOWN
1468	PLCD4	17.7886	1.01534	0.315801	3.21513	0.00130385	0.0121706	UP
1469	NRG3	6.39449	-1.48401	0.461859	-3.21312	0.001313	0.0122254	DOWN
1470	C1QTNF3-AMACR	1.73293	-0.864356	0.269185	-3.211	0.00132272	0.0123036	DOWN
1471	VTN	83.7336	1.05327	0.328064	3.21056	0.00132478	0.0123105	UP
1472	SPP1	8397.52	1.04074	0.324299	3.2092	0.00133105	0.0123564	UP
1473	IRX4	55.5945	1.79775	0.560258	3.2088	0.00133292	0.0123677	UP
1474	KREMEN1	3158.03	-0.538886	0.167956	-3.20849	0.00133432	0.0123745	DOWN
1475	LSAMP	333.922	-0.869462	0.271074	-3.20747	0.00133908	0.0124125	DOWN
1476	ANO2	39.6422	-0.680484	0.212198	-3.20683	0.00134208	0.0124341	DOWN
1477	GABRR3	13.8386	-1.63917	0.511196	-3.20653	0.00134348	0.0124408	DOWN
1478	CAPN12	151.711	-0.630327	0.196659	-3.20518	0.00134976	0.0124866	DOWN
1479	U2AF1L5	41.0844	-1.00809	0.314515	-3.20523	0.00134953	0.0124866	DOWN
1480	ZDHHC11B	86.6543	1.04744	0.327026	3.20292	0.0013604	0.0125663	UP
1481	EPOR	436.098	-0.57999	0.181103	-3.20254	0.00136222	0.0125769	DOWN
1482	CHRNA4	3.28167	1.77923	0.555635	3.20216	0.00136402	0.0125811	UP
1483	ZNF850	215.307	-0.567146	0.177143	-3.20163	0.00136653	0.0125981	DOWN
1484	CPE	1343.71	0.747438	0.233473	3.20139	0.00136768	0.0126024	UP
1485	AC090004.1	23.0422	-0.566324	0.176931	-3.20082	0.00137036	0.0126209	DOWN
1486	DCX	4.18534	1.77412	0.554369	3.20025	0.0013731	0.0126398	UP
1487	PIK3C2G	33.9408	-1.75332	0.547942	-3.19983	0.00137509	0.0126519	DOWN
1488	TCF4	1855.89	-0.579882	0.181305	-3.19837	0.00138205	0.0126971	DOWN
1489	AL928654.3	0.733142	-1.2734	0.3982	-3.1979	0.00138432	0.0127105	DOWN
1490	NAV1	2019.75	-0.518528	0.162167	-3.1975	0.00138623	0.0127105	DOWN
1491	PTP4A1	7.47798	-0.906605	0.283511	-3.19778	0.0013849	0.0127105	DOWN
1492	MRLN	6.24956	1.72302	0.539195	3.19554	0.0013957	0.0127836	UP
1493	RGS7	1.82287	2.01807	0.631613	3.1951	0.00139782	0.0127916	UP
1494	PCDHGB7	65.1436	-0.756919	0.23703	-3.19335	0.00140631	0.012863	DOWN
1495	IL5	1.71115	-0.986682	0.309045	-3.19268	0.00140957	0.0128865	DOWN
1496	RHOBTB3	2721.34	-0.656977	0.205855	-3.19146	0.00141557	0.012935	DOWN
1497	ATP5MGL	1.2468	-0.813707	0.255063	-3.19022	0.00142162	0.0129776	DOWN
1498	SST	110.296	-2.5263	0.792543	-3.18759	0.00143466	0.0130774	DOWN
1499	NELL1	21.2892	1.49061	0.467711	3.18703	0.00143743	0.0130919	UP
1500	SEMA6B	650.448	-0.534077	0.167598	-3.18665	0.00143929	0.0130964	DOWN
1501	THEM6	4729.18	0.591871	0.185746	3.18646	0.00144025	0.0130964	UP
1502	ZNF366	37.1673	-0.653442	0.205066	-3.18649	0.00144009	0.0130964	DOWN
1503	MOXD1	736.926	-0.909518	0.285479	-3.18594	0.00144283	0.0131134	DOWN
1504	KCNJ3	7.92628	1.41083	0.443158	3.18359	0.00145461	0.0132012	UP
1505	APOC1	904.947	-0.765509	0.240523	-3.18269	0.00145913	0.0132358	DOWN
1506	CLCA4	2343.32	1.52063	0.477833	3.18235	0.00146087	0.0132451	UP
1507	ADCY1	365.887	-0.795309	0.250181	-3.17893	0.00147818	0.0133825	DOWN
1508	HBA1	6.50251	-1.05475	0.331867	-3.17823	0.00148178	0.0134021	DOWN
1509	TBC1D3L	272.464	-0.863067	0.271554	-3.17826	0.00148164	0.0134021	DOWN
1510	S100A14	13273.4	0.96527	0.303865	3.17664	0.00148991	0.0134561	UP
1511	DOC2A	68.2926	1.06665	0.33603	3.17426	0.00150217	0.0135471	UP
1512	FAM131B	114.117	0.872414	0.274948	3.17301	0.00150867	0.0135926	UP
1513	SH2B3	1077.31	-0.511842	0.161364	-3.17196	0.00151412	0.0136323	DOWN
1514	FBXL16	149.585	0.924778	0.291681	3.17051	0.00152173	0.0136838	UP
1515	H2AC7	0.679897	-1.41419	0.446277	-3.16885	0.00153041	0.0137486	DOWN
1516	ASCL4	1.07161	-1.53657	0.485175	-3.16704	0.00154	0.013826	DOWN
1517	ZBTB46	176.558	-0.517463	0.163395	-3.16694	0.00154051	0.013826	DOWN
1518	SLITRK4	81.1122	1.17631	0.371465	3.16667	0.00154195	0.0138323	UP
1519	CD68	1.92838	0.890313	0.281225	3.16583	0.0015464	0.0138656	UP
1520	ASIC5	8.71529	-1.69577	0.535701	-3.16551	0.00154812	0.0138743	DOWN
1521	EXOC3L4	157.752	-0.95183	0.300914	-3.16313	0.00156084	0.0139748	DOWN
1522	RPRM	92.586	1.10612	0.34996	3.1607	0.00157391	0.0140784	UP
1523	ADGRF5	962.952	-0.543696	0.172043	-3.16023	0.00157644	0.0140942	DOWN
1524	GPR88	9.9412	1.11921	0.354191	3.1599	0.00157823	0.0141035	UP
1525	HEYL	686.315	-0.574048	0.181819	-3.15725	0.00159264	0.0142118	DOWN
1526	RP1	11.2505	-0.897545	0.284328	-3.15673	0.0015955	0.0142305	DOWN
1527	CRYBB3	14.6638	-0.679939	0.215458	-3.15578	0.00160068	0.0142699	DOWN
1528	TFPI	1612.31	-0.704554	0.223272	-3.15558	0.00160177	0.0142729	DOWN
1529	TMEM74B	101.505	-0.814069	0.257989	-3.15544	0.00160259	0.0142733	DOWN
1530	FSIP1	40.6123	-0.677739	0.214809	-3.15507	0.00160457	0.0142841	DOWN
1531	ERICH6B	5.52497	-0.651792	0.206679	-3.15365	0.00161245	0.0143474	DOWN
1532	C5orf38	54.3804	1.80199	0.571492	3.15314	0.00161525	0.0143655	UP
1533	LHX1	60.0873	-1.66772	0.529055	-3.15226	0.0016201	0.0143901	DOWN
1534	PILRB	251.363	-0.694584	0.220355	-3.15211	0.00162097	0.0143901	DOWN
1535	LYPD8	1.63603	2.01107	0.638293	3.1507	0.00162882	0.0144448	UP
1536	OR1Q1	2.56267	-1.11766	0.355013	-3.14823	0.00164262	0.0145396	DOWN
1537	C5orf47	0.844929	-1.02573	0.326076	-3.14567	0.00165704	0.0146394	DOWN
1538	ZNF491	70.3643	-0.530196	0.168547	-3.14569	0.00165698	0.0146394	DOWN
1539	C11orf53	182.184	1.08612	0.345293	3.1455	0.00165801	0.0146411	UP
1540	SLC2A4	88.7683	0.976156	0.31048	3.14402	0.00166645	0.0147016	UP
1541	TAFA2	43.3972	-0.535037	0.170175	-3.14403	0.00166637	0.0147016	DOWN
1542	C8orf44-SGK3	0.477998	-1.16993	0.372147	-3.14374	0.00166806	0.0147051	DOWN
1543	SEMA7A	2220.48	-0.689363	0.219286	-3.14367	0.00166842	0.0147051	DOWN
1544	AZGP1	436.211	1.25716	0.400128	3.14189	0.0016786	0.0147739	UP
1545	EGF	52.2513	1.10078	0.350469	3.14087	0.00168446	0.0148185	UP
1546	FLACC1	11.4502	-0.559483	0.178184	-3.13993	0.00168991	0.0148454	DOWN
1547	LRP1B	42.299	1.30468	0.415902	3.13699	0.00170692	0.0149624	UP
1548	PTGS2	3433.18	-0.901002	0.287236	-3.1368	0.00170804	0.0149624	DOWN
1549	GATA4	24.5776	1.81563	0.578934	3.13616	0.00171174	0.0149807	UP
1550	RDH10	2605.36	-0.609215	0.194317	-3.13516	0.00171762	0.0150181	DOWN
1551	ZNF350	683.139	-0.50733	0.161939	-3.13284	0.00173126	0.015109	DOWN
1552	ASTN1	15.5715	1.36432	0.435635	3.1318	0.00173738	0.0151483	UP
1553	AL136531.2	9.28211	-0.818644	0.261491	-3.13068	0.00174402	0.015199	DOWN
1554	KIF21B	487.837	-0.509231	0.162765	-3.12863	0.00175625	0.0152779	DOWN
1555	KLK12	17.6465	2.03644	0.650872	3.12879	0.00175527	0.0152779	UP
1556	PKP1	10173.4	1.06678	0.341147	3.12703	0.00176583	0.0153318	UP
1557	SPRR1A	1696.03	1.22749	0.393136	3.12231	0.0017944	0.0155581	UP
1558	TMPRSS5	20.125	-0.550219	0.176302	-3.12089	0.00180305	0.0156259	DOWN
1559	KCNK10	13.5416	1.31171	0.420448	3.11978	0.00180984	0.0156702	UP
1560	PRR16	130.18	-0.743707	0.2384	-3.11958	0.00181112	0.015674	DOWN
1561	SLC12A3	19.7434	-1.02335	0.328168	-3.11836	0.00181858	0.0157312	DOWN
1562	TNFRSF10C	34.7106	-0.885709	0.284067	-3.11796	0.00182109	0.0157419	DOWN
1563	ZFP42	11.8514	1.99853	0.641332	3.11622	0.00183187	0.0158169	UP
1564	PGD	13016.2	0.513399	0.164766	3.11593	0.00183367	0.0158178	UP
1565	CD200	483.97	-0.700208	0.224805	-3.11473	0.00184114	0.0158748	DOWN
1566	BPIFB2	5.00478	2.27572	0.730766	3.11416	0.00184472	0.015891	UP
1567	ACSM3	362.344	-0.83409	0.268115	-3.11094	0.00186491	0.0160501	DOWN
1568	APOBEC3A	298.013	1.06462	0.342236	3.11077	0.00186601	0.0160522	UP
1569	NHLRC1	203.274	0.534688	0.171916	3.11016	0.00186985	0.0160778	UP
1570	ENHO	29.1469	1.03036	0.331351	3.10958	0.00187354	0.0161021	UP
1571	HAND1	16.2977	1.73876	0.559269	3.10899	0.0018773	0.016127	UP
1572	DNAH14	341.525	-0.532816	0.17142	-3.10826	0.00188195	0.0161524	DOWN
1573	PEX11A	620.379	0.531318	0.170986	3.10739	0.00188748	0.016192	UP
1574	CALML4	3.9536	-0.712763	0.229409	-3.10696	0.00189022	0.0162081	DOWN
1575	SLC5A1	41.8885	1.53455	0.493932	3.1068	0.00189125	0.0162094	UP
1576	COL18A1	4828.94	-0.57492	0.18509	-3.10617	0.00189529	0.0162292	DOWN
1577	FRMD5	141.746	-0.754481	0.242895	-3.1062	0.00189509	0.0162292	DOWN
1578	NR0B1	14.4056	2.14623	0.691447	3.10397	0.0019094	0.0163425	UP
1579	TLCD4-RWDD3	9.67179	-0.518863	0.16718	-3.10361	0.00191177	0.0163493	DOWN
1580	ALDH1A2	581.711	-0.881258	0.28403	-3.10269	0.00191769	0.0163909	DOWN
1581	ATOH8	675.648	1.03084	0.33229	3.10224	0.00192061	0.0164084	UP
1582	PRSS1	101.039	1.81526	0.585949	3.09798	0.00194843	0.0165928	UP
1583	VCAN	5828.64	-0.836081	0.270004	-3.09655	0.00195789	0.0166658	DOWN
1584	HYAL1	187.458	0.82791	0.267864	3.09078	0.00199629	0.0169308	UP
1585	DST	9487.07	-0.563713	0.182414	-3.09029	0.00199964	0.0169361	DOWN
1586	PATE4	1.06492	-1.43562	0.464535	-3.09045	0.00199855	0.0169361	DOWN
1587	PCP4L1	1431.69	1.16279	0.376263	3.09036	0.00199917	0.0169361	UP
1588	IL1RN	4771.42	0.715665	0.231658	3.08931	0.00200621	0.0169763	UP
1589	SAGE1	68.878	2.51299	0.813533	3.08898	0.00200842	0.0169874	UP
1590	EVA1A	266.873	-0.937128	0.303428	-3.08846	0.00201194	0.0169939	DOWN
1591	NPY	5.43763	2.39941	0.77688	3.08852	0.00201155	0.0169939	UP
1592	TAS2R5	21.1737	-0.732948	0.237302	-3.08868	0.0020105	0.0169939	DOWN
1593	BPIFB1	352.125	1.50928	0.488744	3.08808	0.00201451	0.017008	UP
1594	IFI16	7076.34	0.686772	0.222406	3.08792	0.00201559	0.0170094	UP
1595	AC008770.2	1.37413	-0.748203	0.242342	-3.08739	0.00201925	0.017021	DOWN
1596	CORO6	270.885	0.876378	0.283965	3.08622	0.00202716	0.0170684	UP
1597	STARD9	275.232	-0.544685	0.176484	-3.08631	0.0020266	0.0170684	DOWN
1598	CIDEC	21.4243	1.60569	0.520431	3.08531	0.00203341	0.0171056	UP
1599	CACNA2D3	97.1989	-0.816007	0.264565	-3.08433	0.0020401	0.0171464	DOWN
1600	ZNF727	137.712	-1.09636	0.35545	-3.08443	0.00203944	0.0171464	DOWN
1601	IRS2	852.102	-0.655791	0.212653	-3.08386	0.00204332	0.0171657	DOWN
1602	C10orf62	1.29382	-1.12619	0.365632	-3.08012	0.00206914	0.0173402	DOWN
1603	CALCRL	665.501	-0.563007	0.182791	-3.08005	0.00206967	0.0173402	DOWN
1604	NQO1	8940.75	0.68652	0.222883	3.08019	0.00206872	0.0173402	UP
1605	FAR2	902.365	-0.732548	0.237913	-3.07906	0.00207657	0.0173902	DOWN
1606	AFP	8.19276	1.80142	0.585156	3.07853	0.00208023	0.0174057	UP
1607	PTTG2	6.45437	-0.895054	0.290786	-3.07804	0.00208364	0.0174181	DOWN
1608	TRHDE	277.522	-1.1776	0.382575	-3.0781	0.00208327	0.0174181	DOWN
1609	FAM183A	162.704	-0.739437	0.240558	-3.07384	0.00211322	0.0176338	DOWN
1610	AMZ1	60.9476	-0.969596	0.315563	-3.07259	0.00212207	0.0176997	DOWN
1611	AC072022.2	20.6504	-0.628695	0.204647	-3.07209	0.00212567	0.017706	DOWN
1612	SYNGR4	9.08658	0.76313	0.248407	3.07209	0.00212563	0.017706	UP
1613	LCN1	2.64659	-0.971169	0.316177	-3.0716	0.00212918	0.0177273	DOWN
1614	SMOC1	157.354	1.13733	0.370556	3.06926	0.00214591	0.0178427	UP
1615	DIPK1B	141.811	-0.631969	0.20595	-3.06855	0.00215098	0.017867	DOWN
1616	IQCM	6.4842	-1.13923	0.371271	-3.06845	0.0021517	0.017867	DOWN
1617	COL6A5	60.6931	1.13621	0.370487	3.0668	0.00216366	0.0179532	UP
1618	ZNF90	242.735	-0.811588	0.264764	-3.06532	0.00217434	0.0180148	DOWN
1619	NLRP7	342.172	1.36878	0.44659	3.06496	0.00217695	0.0180285	UP
1620	SP7	2.31715	-1.34069	0.437461	-3.0647	0.00217885	0.0180362	DOWN
1621	CACNB2	149.235	-0.700819	0.228912	-3.06153	0.00220212	0.0182046	DOWN
1622	RGL3	1382.85	-0.928624	0.303354	-3.06119	0.00220458	0.0182169	DOWN
1623	AC090517.4	0.878449	-1.4093	0.460459	-3.06065	0.00220861	0.018242	DOWN
1624	KCNU1	1.79764	2.2431	0.733446	3.05831	0.0022259	0.0183482	UP
1625	GATA1	4.81756	-0.780554	0.255317	-3.0572	0.00223414	0.018404	DOWN
1626	DLEC1	71.7877	-0.700589	0.229196	-3.05673	0.00223766	0.0184249	DOWN
1627	RASL11A	325.285	0.699148	0.228738	3.05654	0.00223908	0.0184285	UP
1628	PCSK1N	203.926	-1.16507	0.381267	-3.05579	0.00224469	0.0184663	DOWN
1629	H2AC8	187.916	-0.820374	0.268491	-3.05549	0.00224691	0.0184685	DOWN
1630	GPR17	11.7927	-0.876937	0.287044	-3.05506	0.00225012	0.0184867	DOWN
1631	MTSS1	2590.12	-0.522311	0.171102	-3.05263	0.00226848	0.0186047	DOWN
1632	SLC34A2	108.861	1.60861	0.527019	3.05227	0.00227116	0.0186185	UP
1633	SH3GL2	184.763	1.47687	0.484099	3.05076	0.00228261	0.018696	UP
1634	RIPOR3	312.234	-0.682316	0.223723	-3.04983	0.00228974	0.0187214	DOWN
1635	NXNL2	43.2305	-0.890653	0.292294	-3.04712	0.00231048	0.0188663	DOWN
1636	MCM2	1906.4	0.542049	0.17793	3.04642	0.00231585	0.018885	UP
1637	CAMK2B	58.343	0.971581	0.318961	3.04608	0.00231848	0.0188902	UP
1638	ZNF462	786.723	-0.520814	0.171024	-3.04526	0.00232476	0.0189248	DOWN
1639	CLDN2	18.6566	-0.913879	0.300192	-3.04432	0.00233209	0.0189679	DOWN
1640	TUBA3D	14.609	-0.68277	0.224335	-3.04353	0.00233823	0.018993	DOWN
1641	MTRNR2L4	2.58541	-0.702356	0.230819	-3.04289	0.00234316	0.0190165	DOWN
1642	ASXL3	44.001	-0.948157	0.311632	-3.04255	0.00234582	0.0190299	DOWN
1643	DAPK1	4838.37	-0.66613	0.219068	-3.04074	0.00235997	0.019128	DOWN
1644	PAK5	8.44531	1.49405	0.491408	3.04035	0.00236302	0.0191444	UP
1645	FGF8	4.25447	-0.954348	0.314008	-3.03925	0.00237169	0.0191979	DOWN
1646	NUPR1	213.956	-0.793378	0.261109	-3.0385	0.0023776	0.0192291	DOWN
1647	IFITM5	2.42698	-1.31014	0.431655	-3.03515	0.00240418	0.0194188	DOWN
1648	NPBWR1	124.414	1.0969	0.361431	3.03489	0.00240626	0.0194272	UP
1649	ADGRG6	2906.92	-0.69756	0.229918	-3.03396	0.00241369	0.0194787	DOWN
1650	EDNRA	537.87	-0.635077	0.20942	-3.03255	0.00242498	0.0195445	DOWN
1651	LIPI	3.97037	-0.868272	0.286344	-3.03227	0.00242724	0.0195542	DOWN
1652	TBX18	236.704	-1.05235	0.347085	-3.03198	0.00242958	0.0195616	DOWN
1653	PGBD5	273.681	-0.89328	0.294719	-3.03096	0.00243778	0.0196137	DOWN
1654	EFHC2	38.9782	0.963165	0.317989	3.02893	0.00245424	0.0197205	UP
1655	OXT	4.07207	-0.915979	0.302423	-3.0288	0.00245528	0.0197205	DOWN
1656	C9orf50	11.2501	-0.650872	0.215156	-3.02511	0.00248542	0.0199034	DOWN
1657	GATD3A	84.9129	-0.900879	0.297802	-3.0251	0.00248553	0.0199034	DOWN
1658	GRM3	20.4437	1.25985	0.416445	3.02525	0.00248429	0.0199034	UP
1659	FAM111B	833.519	0.555173	0.183535	3.02489	0.00248723	0.0199085	UP
1660	IFIT1B	1.2623	-1.21597	0.402006	-3.02476	0.00248834	0.0199088	DOWN
1661	AKR7A3	50.284	0.646173	0.213784	3.02256	0.00250647	0.020024	UP
1662	MICAL2	2943.9	-0.507867	0.168049	-3.02214	0.00250998	0.020039	DOWN
1663	P2RY1	416.215	0.781308	0.258557	3.02181	0.00251271	0.0200523	UP
1664	FMO3	113.321	0.956606	0.316613	3.02137	0.00251632	0.0200553	UP
1665	FLRT1	40.8027	-0.662858	0.21946	-3.0204	0.00252438	0.0200937	DOWN
1666	CYP2B6	11.4602	-1.68102	0.556616	-3.02007	0.00252714	0.0201071	DOWN
1667	BGLAP	14.2184	-0.633088	0.209687	-3.01921	0.00253437	0.0201475	DOWN
1668	C4orf54	13.5322	1.35445	0.448785	3.01804	0.00254413	0.0202078	UP
1669	SDR9C7	50.6611	1.26328	0.41868	3.0173	0.00255037	0.0202414	UP
1670	ZDHHC15	49.2638	0.941825	0.312143	3.01728	0.00255052	0.0202414	UP
1671	SMCO3	2.03865	-0.734812	0.243675	-3.01554	0.0025652	0.0203406	DOWN
1672	GAST	4.73315	1.54287	0.511753	3.01488	0.0025708	0.0203677	UP
1673	UCN2	127.06	-0.820096	0.272214	-3.01269	0.00258941	0.0204976	DOWN
1674	MAGI2	224.05	-0.512162	0.170023	-3.0123	0.00259272	0.0205152	DOWN
1675	H2BC21	1872.64	-0.622949	0.206944	-3.01023	0.00261046	0.0206468	DOWN
1676	HSD17B1	202.78	-0.800192	0.265837	-3.01008	0.00261176	0.0206483	DOWN
1677	IL1R2	254.548	0.863732	0.28701	3.00941	0.00261753	0.0206851	UP
1678	ARC	49.2226	0.936154	0.311164	3.00856	0.00262491	0.0207259	UP
1679	TFR2	262.821	0.694105	0.230748	3.00807	0.0026291	0.0207327	UP
1680	FAM171B	605.723	-0.588248	0.195578	-3.00774	0.00263198	0.0207381	DOWN
1681	KCNB2	5.63912	1.73915	0.578225	3.00774	0.00263201	0.0207381	UP
1682	ABCG2	215.678	0.719169	0.239367	3.00447	0.00266048	0.0209447	UP
1683	BAAT	9.61956	-0.879636	0.292871	-3.00349	0.00266901	0.0210029	DOWN
1684	OTOP3	5.12161	1.97754	0.658549	3.00288	0.00267438	0.0210186	UP
1685	LPAR6	1490.81	-0.59119	0.196893	-3.00259	0.00267689	0.0210295	DOWN
1686	CA9	1508.3	1.10444	0.367901	3.002	0.00268208	0.0210614	UP
1687	FMN1	282.591	-0.738888	0.246164	-3.00161	0.00268557	0.0210799	DOWN
1688	CYP2J2	1679.09	-0.79571	0.26514	-3.00109	0.00269014	0.0211069	DOWN
1689	GNG11	886.437	-0.545189	0.181767	-2.99938	0.00270531	0.0211991	DOWN
1690	ISM2	56.6014	-1.11226	0.370823	-2.99945	0.00270469	0.0211991	DOWN
1691	SDK2	248.398	-0.968287	0.322879	-2.99891	0.00270944	0.0212226	DOWN
1692	ADRB3	17.3923	1.23094	0.410841	2.99616	0.00273406	0.0213679	UP
1693	COL19A1	23.8401	1.1773	0.39295	2.99607	0.00273486	0.0213679	UP
1694	CDH10	6.18636	1.69606	0.566362	2.99465	0.00274756	0.0214492	UP
1695	HGD	19.2706	1.02007	0.340658	2.99442	0.00274965	0.0214565	UP
1696	GPR156	59.7325	0.906312	0.302725	2.99385	0.00275485	0.021488	UP
1697	GJC1	822.128	-0.58069	0.194051	-2.99246	0.00276737	0.0215587	DOWN
1698	CDIP1	877.215	0.65582	0.219172	2.99226	0.00276922	0.0215641	UP
1699	OR51E2	17.2495	-0.777978	0.26005	-2.99165	0.00277474	0.0215891	DOWN
1700	HHIP	112.522	-1.0806	0.361274	-2.99108	0.00277996	0.0216206	DOWN
1701	RPP25	1207.53	0.514521	0.172197	2.98797	0.00280836	0.0218142	UP
1702	LDLRAD1	7.69083	1.42756	0.4778	2.98778	0.00281008	0.0218185	UP
1703	LINGO4	4.07085	1.11295	0.372571	2.98722	0.00281527	0.0218406	UP
1704	SPACA4	12.2306	-0.983641	0.329281	-2.98724	0.00281509	0.0218406	DOWN
1705	GSG1	6.13645	-0.948624	0.31758	-2.98704	0.0028169	0.0218441	DOWN
1706	ADAM20	4.93556	-0.676174	0.226404	-2.98658	0.00282114	0.0218498	DOWN
1707	KRTDAP	616.321	1.62031	0.542781	2.9852	0.00283392	0.0219215	UP
1708	ELOA2	1.06924	-1.16976	0.391935	-2.98458	0.00283965	0.0219476	DOWN
1709	RGS5	4485.16	-0.67698	0.226825	-2.98459	0.00283958	0.0219476	DOWN
1710	GRB10	1446.75	-0.528414	0.177083	-2.98398	0.00284521	0.0219815	DOWN
1711	SERPINA5	67.3002	-1.10924	0.371851	-2.98301	0.00285429	0.0220025	DOWN
1712	TEX13C	10.0723	2.63002	0.881653	2.98305	0.00285387	0.0220025	UP
1713	KNG1	6.38567	1.96143	0.657718	2.98217	0.0028621	0.0220389	UP
1714	ISL1	20.2159	1.35838	0.455621	2.98139	0.00286946	0.0220773	UP
1715	CCL5	3027.97	-0.941518	0.315858	-2.98083	0.00287468	0.0221084	DOWN
1716	NSG1	1071.87	1.03258	0.346519	2.97985	0.00288386	0.0221581	UP
1717	TDRP	591.477	-0.690272	0.231647	-2.97985	0.00288392	0.0221581	DOWN
1718	ANO3	40.2413	-1.04982	0.352504	-2.97818	0.00289969	0.0221958	DOWN
1719	BCL2L10	88.3546	0.791708	0.265843	2.97811	0.00290033	0.0221958	UP
1720	NRARP	1255.19	0.713954	0.239826	2.97697	0.00291113	0.0222602	UP
1721	ZNF43	1015.44	-0.564473	0.189624	-2.97681	0.00291265	0.0222627	DOWN
1722	DDX25	4.9366	1.01806	0.342015	2.97664	0.00291423	0.0222657	UP
1723	MYLK3	21.5442	-0.723392	0.243059	-2.9762	0.00291846	0.0222797	DOWN
1724	CCDC88B	1456.17	-0.548783	0.184462	-2.97504	0.00292948	0.0223547	DOWN
1725	SLC6A15	66.3193	1.88624	0.634229	2.97406	0.00293886	0.0224171	UP
1726	AC010325.1	3.79108	-0.747685	0.251445	-2.97356	0.00294371	0.0224357	DOWN
1727	EPB42	0.788239	-1.41357	0.475581	-2.97229	0.00295585	0.0225099	DOWN
1728	PCK1	24.0272	1.58615	0.533744	2.97173	0.00296124	0.0225325	UP
1729	RGS21	0.540514	-1.76181	0.592994	-2.97104	0.00296794	0.0225691	DOWN
1730	ATP13A4	86.9008	1.16755	0.393075	2.97031	0.00297502	0.0226096	UP
1731	BTNL2	2.41401	-1.53829	0.518013	-2.96959	0.00298195	0.0226347	DOWN
1732	NKD1	279.667	-0.706657	0.238049	-2.96854	0.00299219	0.0226755	DOWN
1733	ROS1	49.3689	1.4126	0.475828	2.96872	0.00299039	0.0226755	UP
1734	STMND1	3.47747	1.66955	0.562412	2.96856	0.00299201	0.0226755	UP
1735	ARSF	8.62469	1.2755	0.429787	2.96775	0.00299991	0.0226909	UP
1736	COQ8A	16.1727	-0.574377	0.19354	-2.96775	0.00299991	0.0226909	DOWN
1737	SLC2A3	2322.46	-0.735928	0.247989	-2.96758	0.00300153	0.0226909	DOWN
1738	PLA1A	155.776	-0.801555	0.270198	-2.96655	0.00301165	0.022749	DOWN
1739	DLX2	16.2988	-1.14235	0.385126	-2.96616	0.00301544	0.0227684	DOWN
1740	H2BC5	1049.15	-0.585912	0.197559	-2.96576	0.00301937	0.0227888	DOWN
1741	HCRTR1	7.49633	-0.735001	0.247989	-2.96384	0.00303822	0.0228876	DOWN
1742	TUBA3C	12.6946	2.80155	0.94533	2.96357	0.00304096	0.0228962	UP
1743	MRGPRX4	0.563488	-2.01723	0.680753	-2.96323	0.00304429	0.0229121	DOWN
1744	OR5C1	0.320373	-1.76974	0.597456	-2.96213	0.00305518	0.0229662	DOWN
1745	P2RX6	80.1762	-0.900065	0.303846	-2.96224	0.00305406	0.0229662	DOWN
1746	TMEM158	680.869	-0.739427	0.249639	-2.96198	0.00305669	0.0229683	DOWN
1747	COX4I2	121.267	-0.66387	0.224225	-2.96073	0.00306914	0.0230526	DOWN
1748	ANO4	29.9642	-0.949687	0.320786	-2.9605	0.00307142	0.0230604	DOWN
1749	ADAMTS9	552.736	-0.626888	0.21195	-2.95771	0.00309933	0.0232232	DOWN
1750	FAM71F2	81.076	-0.610488	0.206512	-2.95618	0.00311472	0.0233104	DOWN
1751	ALOX12B	37.3888	1.07204	0.362675	2.95591	0.00311744	0.0233214	UP
1752	GOLGA8B	1092.99	-0.610815	0.206676	-2.95542	0.00312243	0.0233494	DOWN
1753	CTSW	656.408	0.682445	0.230952	2.95493	0.00312742	0.0233679	UP
1754	GCM2	0.317101	-2.11996	0.717824	-2.95331	0.00314381	0.023481	DOWN
1755	CLEC1A	118.64	-0.623753	0.211225	-2.95303	0.00314668	0.0234931	DOWN
1756	EXTL1	35.2284	-0.730813	0.247593	-2.95167	0.0031606	0.0235875	DOWN
1757	GIP	1.66502	-1.1882	0.402667	-2.95083	0.00316924	0.0236425	DOWN
1758	MS4A14	75.892	-0.705814	0.239322	-2.94922	0.00318574	0.0237561	DOWN
1759	ERVH48-1	583.417	-1.57035	0.532794	-2.94738	0.00320474	0.0238787	DOWN
1760	MAT1A	62.3414	1.05306	0.35727	2.9475	0.00320352	0.0238787	UP
1761	COL27A1	1930.96	-0.628459	0.213289	-2.94651	0.00321382	0.0239368	DOWN
1762	H2BC4	227.655	-0.749457	0.254408	-2.94589	0.00322024	0.0239401	DOWN
1763	ST3GAL6	158.48	-0.61218	0.207811	-2.94585	0.00322068	0.0239401	DOWN
1764	BPGM	3046.66	-0.611653	0.207666	-2.94537	0.00322571	0.0239641	DOWN
1765	C12orf40	1.06882	-1.69482	0.575533	-2.94479	0.00323175	0.0239937	DOWN
1766	PPP1R3C	1391.88	-0.88236	0.299678	-2.94436	0.00323624	0.0240175	DOWN
1767	ASGR1	98.8233	-0.583694	0.19832	-2.94319	0.00324849	0.0240988	DOWN
1768	H3C12	6.85389	-0.846303	0.287667	-2.94196	0.00326145	0.0241535	DOWN
1769	PLA2G2A	4405.78	1.2188	0.414264	2.94209	0.00326003	0.0241535	UP
1770	PTPRM	3320.27	-0.582071	0.197863	-2.94179	0.0032632	0.0241535	DOWN
1771	SPDYC	40.0581	1.39117	0.472902	2.94176	0.0032635	0.0241535	UP
1772	SULT1C2	130.812	-0.9961	0.338552	-2.94223	0.00325854	0.0241535	DOWN
1773	PSG4	130.535	1.60896	0.547334	2.93962	0.0032861	0.0242909	UP
1774	RNF43	437.284	-0.744918	0.253398	-2.93971	0.00328519	0.0242909	DOWN
1775	UNC13D	4691.33	-0.625379	0.212767	-2.93927	0.00328991	0.0242998	DOWN
1776	PCDHGA12	34.7113	-0.662728	0.225513	-2.93876	0.00329531	0.02433	DOWN
1777	GDF2	0.407063	-1.93533	0.658711	-2.93806	0.00330272	0.024375	DOWN
1778	SELL	1612.64	0.982847	0.334619	2.93721	0.00331175	0.0244224	UP
1779	DUSP7	3268.61	0.583531	0.198825	2.9349	0.00333655	0.0245664	UP
1780	VXN	0.512136	-1.3828	0.471233	-2.93444	0.00334152	0.0245933	DOWN
1781	BTC	303.165	0.664983	0.226662	2.93381	0.00334831	0.0246238	UP
1782	EDNRB	553.545	-0.689369	0.235177	-2.93128	0.00337565	0.0247705	DOWN
1783	SLCO5A1	56.146	-0.95498	0.325779	-2.93137	0.00337471	0.0247705	DOWN
1784	PCDHGA4	38.5499	-0.654843	0.223531	-2.92954	0.00339461	0.0248858	DOWN
1785	TMEM72	1.56133	-1.36235	0.465117	-2.92904	0.00340006	0.0249159	DOWN
1786	ZNF93	489.764	-0.524229	0.178993	-2.92877	0.00340301	0.0249278	DOWN
1787	ALDH1A1	1958.23	-1.01856	0.3478	-2.92859	0.00340509	0.0249332	DOWN
1788	NEUROD4	2.23069	3.16075	1.07945	2.9281	0.00341036	0.024962	UP
1789	NR2E3	10.6153	-0.559997	0.191295	-2.9274	0.00341813	0.0249992	DOWN
1790	GFAP	22.9909	0.873533	0.298557	2.92585	0.00343513	0.0251079	UP
1791	AL353588.1	2.81536	-0.66255	0.226465	-2.92562	0.00343771	0.0251129	DOWN
1792	TAFA5	189.623	-0.790958	0.270399	-2.92515	0.00344291	0.0251312	DOWN
1793	CDH12	44.6321	1.79936	0.615352	2.92412	0.00345428	0.0251612	UP
1794	KRT10	3628.27	0.564227	0.192959	2.92408	0.00345471	0.0251612	UP
1795	MICU3	47.5535	-0.685667	0.234494	-2.92403	0.00345529	0.0251612	DOWN
1796	RLBP1	11.8482	-1.49307	0.510637	-2.92393	0.00345646	0.0251612	DOWN
1797	SOX30	18.7016	0.87651	0.299988	2.92181	0.00348001	0.0253227	UP
1798	HSPA6	731.919	0.720594	0.246687	2.92108	0.00348819	0.0253624	UP
1799	GP2	5.73144	2.58284	0.884272	2.92087	0.00349057	0.0253699	UP
1800	ADAP2	431.823	-0.553722	0.189646	-2.91977	0.00350286	0.0254493	DOWN
1801	ALS2CL	4678.2	-0.57612	0.197541	-2.91645	0.00354036	0.0256705	DOWN
1802	PRRT4	79.7554	0.919931	0.31544	2.91635	0.00354156	0.0256705	UP
1803	PPARGC1B	483.073	-0.502942	0.172474	-2.91605	0.00354495	0.0256751	DOWN
1804	RAET1E	120.868	0.902113	0.309416	2.91554	0.00355076	0.0256884	UP
1805	SLC22A9	1.8459	-1.12679	0.386523	-2.9152	0.00355464	0.0256954	DOWN
1806	ASB15	0.814432	-1.19019	0.408679	-2.9123	0.00358782	0.0258835	DOWN
1807	CATSPERB	126.473	-0.712995	0.244836	-2.91213	0.00358974	0.0258835	DOWN
1808	RGS13	21.9	-0.935129	0.321121	-2.91207	0.00359039	0.0258835	DOWN
1809	FOXL1	358.604	-0.866571	0.297818	-2.90974	0.00361735	0.0260276	DOWN
1810	DSG3	5167.21	1.61104	0.554199	2.90696	0.00364956	0.026229	UP
1811	MAP3K19	5.33685	-0.677237	0.232961	-2.90709	0.00364812	0.026229	DOWN
1812	TRPM1	2.13726	-0.970198	0.333939	-2.90531	0.00366888	0.0263476	DOWN
1813	PSCA	50066.3	1.1788	0.405776	2.90506	0.0036718	0.0263584	UP
1814	HPCAL4	22.84	1.04754	0.360612	2.90489	0.00367382	0.0263627	UP
1815	RBM20	43.0544	0.873759	0.300822	2.90457	0.00367757	0.0263795	UP
1816	LINGO1	251.435	-0.638361	0.219859	-2.9035	0.00369012	0.0264288	DOWN
1817	SPATA31E1	3.40817	-1.67521	0.576949	-2.90357	0.00368934	0.0264288	DOWN
1818	GRIK3	35.1158	-1.06437	0.366651	-2.90294	0.00369679	0.0264563	DOWN
1819	AGPAT4	511.7	-0.567334	0.195467	-2.90246	0.00370247	0.0264767	DOWN
1820	FGF5	26.2154	-1.32394	0.456227	-2.90192	0.00370879	0.0264834	DOWN
1821	ORM1	16.559	1.70095	0.58611	2.9021	0.00370665	0.0264834	UP
1822	ZNF729	5.06047	-2.42018	0.834	-2.9019	0.0037091	0.0264834	DOWN
1823	C1orf226	598.321	0.540154	0.186156	2.90161	0.00371248	0.0264974	UP
1824	MT-ATP6	206980	-0.516363	0.177994	-2.90101	0.00371962	0.0265382	DOWN
1825	BCHE	100.184	1.02325	0.352808	2.9003	0.00372804	0.026578	UP
1826	CRHR2	19.3797	-0.77832	0.268352	-2.90037	0.00372722	0.026578	DOWN
1827	ZNF681	431.657	-0.575608	0.198528	-2.89938	0.00373899	0.0266357	DOWN
1828	LDHAL6A	24.9974	-1.30839	0.451511	-2.8978	0.00375788	0.0267498	DOWN
1829	PRR18	6.57066	1.46704	0.506351	2.89727	0.00376426	0.0267747	UP
1830	ADIG	0.599857	-1.31919	0.455534	-2.89593	0.00378041	0.0268589	DOWN
1831	C13orf46	49.8428	1.06568	0.368038	2.89556	0.00378478	0.0268592	UP
1832	C17orf64	4.57575	1.0217	0.352842	2.89563	0.00378402	0.0268592	UP
1833	COL7A1	11833.4	-0.717726	0.247867	-2.89561	0.00378427	0.0268592	DOWN
1834	IGDCC4	184.904	-0.631974	0.218342	-2.89442	0.00379864	0.0269352	DOWN
1835	MYOD1	1.51995	2.48615	0.859468	2.89267	0.00381988	0.0270672	UP
1836	SLC25A2	3.58813	-0.648418	0.224505	-2.8882	0.00387449	0.0273813	DOWN
1837	MBOAT4	4.04712	-0.534999	0.185275	-2.8876	0.00388196	0.0274237	DOWN
1838	AK7	43.4539	0.742105	0.25702	2.88735	0.00388508	0.0274353	UP
1839	KL	129.513	-0.893895	0.309659	-2.88671	0.00389288	0.02748	DOWN
1840	COL13A1	227.053	-0.540199	0.187358	-2.88324	0.0039361	0.0277327	DOWN
1841	PLCB4	290.771	0.783792	0.271862	2.88305	0.00393848	0.0277389	UP
1842	COLQ	72.869	-0.577281	0.200503	-2.87917	0.00398725	0.0280083	DOWN
1843	HOXC5	1.88617	-1.0212	0.354843	-2.8779	0.00400332	0.0281001	DOWN
1844	AC068946.1	13.9742	-0.609072	0.211711	-2.87691	0.00401596	0.0281676	DOWN
1845	C10orf99	2998.93	-1.22483	0.425854	-2.87619	0.00402514	0.0282005	DOWN
1846	DPPA2	10.5662	2.74991	0.95696	2.87359	0.00405842	0.028412	UP
1847	PTGIR	104.211	-0.575549	0.200317	-2.87319	0.00406345	0.0284365	DOWN
1848	MUC16	1105.36	1.44453	0.503272	2.87028	0.00410106	0.0286424	UP
1849	TTLL3	883.35	-0.547983	0.190996	-2.86908	0.00411673	0.0287339	DOWN
1850	IRX3	1019.37	0.924857	0.32246	2.86813	0.00412911	0.0287988	UP
1851	ZNF577	436.622	-0.522401	0.1822	-2.86718	0.00414148	0.0288634	DOWN
1852	UNC79	30.1978	0.545193	0.190209	2.86628	0.00415321	0.0289128	UP
1853	ASPG	246.422	1.00003	0.348958	2.86575	0.00416023	0.0289509	UP
1854	GDPD4	3.88016	-0.930249	0.324634	-2.86553	0.00416306	0.0289597	DOWN
1855	AC011005.1	9.28393	0.577583	0.201577	2.86533	0.00416581	0.0289681	UP
1856	SMIM10L2A	103.201	0.759167	0.264964	2.86517	0.00416783	0.0289713	UP
1857	KPNA7	39.0384	0.798085	0.27858	2.86483	0.00417238	0.0289921	UP
1858	LRRC19	7.546	-0.85292	0.297799	-2.86408	0.00418225	0.0290283	DOWN
1859	GCLC	4315.45	0.589919	0.205987	2.86386	0.0041851	0.0290373	UP
1860	MAP10	113.966	0.545073	0.190468	2.86175	0.0042131	0.029199	UP
1861	AFF3	109.286	0.888892	0.310744	2.86053	0.00422939	0.0292466	UP
1862	HRK	37.8423	1.23403	0.431422	2.86038	0.00423138	0.0292496	UP
1863	CASP14	4151.8	1.4311	0.500894	2.8571	0.00427532	0.0294838	UP
1864	SLC4A10	4.45092	1.09825	0.384402	2.85702	0.00427634	0.0294838	UP
1865	VAX1	18.3511	1.7718	0.620125	2.85716	0.00427444	0.0294838	UP
1866	SH2D4B	5.7473	-0.760497	0.266197	-2.85689	0.00427816	0.0294854	DOWN
1867	ADAMTS6	118.327	-0.626968	0.219472	-2.85671	0.00428058	0.0294877	DOWN
1868	KCNK3	149.235	0.951317	0.333035	2.85651	0.00428323	0.0294877	UP
1869	MAMDC4	471.94	-0.50486	0.176772	-2.856	0.00429012	0.0295242	DOWN
1870	TNXB	450.066	0.826417	0.289389	2.85573	0.00429381	0.0295387	UP
1871	KLK3	38.1594	2.33118	0.816713	2.85434	0.00431257	0.0296569	UP
1872	SCT	26.7064	-0.961297	0.336829	-2.85397	0.00431772	0.0296704	DOWN
1873	NR1I3	36.6944	-0.556444	0.195067	-2.85258	0.0043366	0.0297672	DOWN
1874	MAGEA11	175.904	1.47497	0.517173	2.85199	0.0043447	0.0298013	UP
1875	SLC25A21	21.6582	0.709919	0.249062	2.85037	0.00436686	0.0299173	UP
1876	WBP2NL	47.4531	-0.583571	0.204735	-2.85037	0.00436682	0.0299173	DOWN
1877	KIAA0319	61.8994	0.951675	0.333918	2.85002	0.00437161	0.0299206	UP
1878	RHCG	1812.57	1.16721	0.409564	2.84989	0.00437347	0.0299206	UP
1879	TAS2R10	2.79875	-0.829585	0.29111	-2.84973	0.00437563	0.0299206	DOWN
1880	ASCL3	0.452948	-1.54967	0.544059	-2.84834	0.00439474	0.0300337	DOWN
1881	AL031777.2	21.5782	-0.774933	0.272119	-2.84778	0.00440258	0.0300652	DOWN
1882	MT4	0.936866	-3.72781	1.30919	-2.84741	0.0044077	0.0300672	DOWN
1883	SERPINB13	1259.44	1.49455	0.524843	2.84761	0.00440492	0.0300672	UP
1884	STAB2	13.2235	-0.746711	0.262263	-2.84719	0.00441073	0.0300769	DOWN
1885	PLGLB2	1.65392	-0.698515	0.245381	-2.84665	0.00441814	0.0301164	DOWN
1886	DSE	1524.15	-0.592148	0.208245	-2.84352	0.00446182	0.0303697	DOWN
1887	CELA2B	7.26771	-0.656723	0.230978	-2.84322	0.004466	0.0303871	DOWN
1888	SLC4A1	3.68558	-1.0074	0.354358	-2.84288	0.00447081	0.0303997	DOWN
1889	CFAP47	115.953	-1.15079	0.404894	-2.8422	0.00448031	0.0304139	DOWN
1890	RDH12	66.3281	0.959123	0.337467	2.84213	0.00448136	0.0304139	UP
1891	SLC10A1	18.9933	1.19598	0.420805	2.84213	0.00448136	0.0304139	UP
1892	SMIM23	4.7821	-1.05657	0.371729	-2.84231	0.00447876	0.0304139	DOWN
1893	SIGLEC14	205.781	1.02209	0.359768	2.84098	0.00449758	0.0305018	UP
1894	AARD	27.2875	1.12941	0.397598	2.84059	0.00450305	0.0305056	UP
1895	IL1A	1702.17	-0.996344	0.35073	-2.84078	0.00450039	0.0305056	DOWN
1896	ENPP6	22.0084	0.86141	0.303304	2.84009	0.00451008	0.0305152	UP
1897	NEFH	42.3881	0.781903	0.275454	2.8386	0.00453121	0.0305968	UP
1898	ZEB1	840.44	-0.573334	0.202022	-2.83797	0.00454011	0.0306342	DOWN
1899	PDGFD	417.771	-0.624823	0.220184	-2.83773	0.00454351	0.0306461	DOWN
1900	TUBA4A	4130.6	0.619538	0.218343	2.83745	0.00454757	0.0306624	UP
1901	TGM6	0.559718	-2.2543	0.794799	-2.83631	0.0045638	0.0307274	DOWN
1902	DDIT4L	58.741	-0.9673	0.341228	-2.83477	0.00458593	0.0308097	DOWN
1903	ZNF578	65.1753	-0.881248	0.310852	-2.83494	0.00458344	0.0308097	DOWN
1904	CFHR4	11.3806	-1.27338	0.44947	-2.83307	0.00461034	0.0309291	DOWN
1905	CAPN13	505.552	1.04056	0.367355	2.83257	0.00461756	0.0309664	UP
1906	FOXI2	8.16502	1.27386	0.449833	2.83185	0.00462802	0.0310066	UP
1907	HSD17B6	244.404	0.683019	0.241307	2.8305	0.00464759	0.031123	UP
1908	NEB	291.936	-0.675493	0.23877	-2.82906	0.00466853	0.0312408	DOWN
1909	AL110118.1	1.75165	-0.636568	0.225073	-2.82828	0.00467989	0.0313056	DOWN
1910	MAOB	425.321	0.900626	0.318453	2.82813	0.00468214	0.0313094	UP
1911	RYR1	339.142	0.87587	0.309815	2.82707	0.00469754	0.0314011	UP
1912	ATOH1	2.83065	2.94133	1.04076	2.82613	0.00471139	0.0314712	UP
1913	MCHR1	20.5684	-0.842376	0.298114	-2.82568	0.00471805	0.0315043	DOWN
1914	COL20A1	3.10114	-1.03714	0.367276	-2.82388	0.0047446	0.0316137	DOWN
1915	ROBO3	312.538	-0.635579	0.225214	-2.82211	0.00477087	0.0317208	DOWN
1916	KCNK12	30.9689	-0.692973	0.245593	-2.82163	0.00477801	0.0317569	DOWN
1917	INA	2106.87	1.05648	0.374532	2.82081	0.00479022	0.0318267	UP
1918	CNIH3	253.455	-0.721581	0.255843	-2.8204	0.00479631	0.0318354	DOWN
1919	H2AC18	2.66965	-1.0176	0.360782	-2.82055	0.00479412	0.0318354	DOWN
1920	B4GALT6	346.129	-0.674279	0.239109	-2.81996	0.00480293	0.0318505	DOWN
1921	SAMD13	148.873	-0.724001	0.256871	-2.81854	0.00482432	0.0319527	DOWN
1922	TCHH	86.166	0.908789	0.322534	2.81765	0.00483768	0.0320052	UP
1923	ELMOD1	6.7793	-0.899778	0.31935	-2.81753	0.00483953	0.0320061	DOWN
1924	MGAM2	6.15377	1.61271	0.57262	2.81636	0.00485708	0.0320865	UP
1925	FNDC4	469.734	-0.612742	0.217618	-2.81568	0.00486744	0.0321169	DOWN
1926	SERTM1	2.64348	1.84951	0.656875	2.81562	0.00486834	0.0321169	UP
1927	SLC23A2	3005.53	-0.516658	0.183577	-2.81439	0.00488697	0.0322233	DOWN
1928	CHGA	25.7003	1.20601	0.42899	2.81127	0.00493465	0.032466	UP
1929	HTR7	208.43	-0.962996	0.342549	-2.81127	0.00493467	0.032466	DOWN
1930	KCNJ8	237.755	-0.621437	0.221124	-2.81035	0.00494874	0.0325247	DOWN
1931	NPAS1	78.214	0.613884	0.218477	2.80983	0.00495679	0.0325507	UP
1932	TEX19	2.96983	1.09898	0.391239	2.80896	0.00497011	0.0326038	UP
1933	ARRB1	1002.74	-0.507801	0.180791	-2.80878	0.00497303	0.0326114	DOWN
1934	TMEM191B	30.202	-0.89963	0.320342	-2.80834	0.00497971	0.0326323	DOWN
1935	OR7A5	3.46205	1.70044	0.605522	2.80823	0.00498151	0.0326326	UP
1936	CNKSR2	23.9369	0.96427	0.343581	2.80652	0.00500791	0.0327826	UP
1937	CHRND	1.35002	-1.49267	0.532027	-2.80562	0.00502192	0.0328512	DOWN
1938	AC092835.1	21.3517	-0.506861	0.180702	-2.80496	0.00503225	0.0329072	DOWN
1939	LAMA1	387.741	-0.990815	0.353261	-2.80477	0.00503527	0.0329154	DOWN
1940	AC010542.3	0.967193	-0.844288	0.30107	-2.80429	0.00504282	0.0329417	DOWN
1941	MEIS3	461.244	-0.652619	0.232839	-2.80288	0.00506489	0.0330512	DOWN
1942	TSNAX-DISC1	1.1922	-1.00899	0.360038	-2.80245	0.00507157	0.0330602	DOWN
1943	SLC12A5	25.0144	-0.681523	0.243314	-2.80101	0.00509433	0.0331736	DOWN
1944	CAPZA3	0.69139	-2.02718	0.723781	-2.80081	0.00509742	0.0331821	DOWN
1945	GCNT3	170.924	1.01512	0.362487	2.80043	0.00510353	0.0332104	UP
1946	RGMA	299.545	0.883214	0.315482	2.79957	0.00511711	0.0332639	UP
1947	DKK2	125.03	-0.814054	0.290807	-2.7993	0.00512143	0.0332804	DOWN
1948	PCSK6	511.852	-0.639127	0.22839	-2.79841	0.00513549	0.0332905	DOWN
1949	RAX2	0.311436	-1.56341	0.558647	-2.79857	0.00513294	0.0332905	DOWN
1950	SLC6A9	799.259	0.508677	0.18175	2.79878	0.00512958	0.0332905	UP
1951	OSGIN1	617.08	0.714754	0.255425	2.79829	0.00513733	0.0332909	UP
1952	CFAP54	36.0684	-0.602166	0.215264	-2.79734	0.00515256	0.0333317	DOWN
1953	NLRP4	3.32762	1.69318	0.60527	2.7974	0.00515158	0.0333317	UP
1954	SLC47A1	74.5491	0.81716	0.292281	2.7958	0.00517715	0.0334443	UP
1955	GLDN	166.41	0.63304	0.226447	2.79553	0.00518146	0.0334531	UP
1956	PRSS2	359.132	1.59813	0.57196	2.79413	0.00520403	0.0335715	UP
1957	SPDYE2B	0.969142	-1.08691	0.38918	-2.79282	0.00522501	0.0336719	DOWN
1958	DNLZ	9.71897	-0.538944	0.193021	-2.79215	0.00523586	0.0337185	DOWN
1959	LINC00514	27.601	-0.848551	0.3039	-2.79221	0.00523498	0.0337185	DOWN
1960	BLK	49.1896	1.14725	0.411241	2.78973	0.00527521	0.033935	UP
1961	BRSK2	67.8169	0.918618	0.329297	2.78963	0.00527676	0.033935	UP
1962	OXCT2	24.5332	-0.613334	0.219906	-2.78907	0.00528592	0.0339705	DOWN
1963	KIT	722.036	0.877406	0.314643	2.78858	0.00529403	0.0340109	UP
1964	KLK7	186.006	1.77809	0.637725	2.78818	0.00530046	0.0340288	UP
1965	EFNA3	226.029	0.542078	0.19446	2.78761	0.00530992	0.0340778	UP
1966	TMEM26	57.1532	-0.617277	0.221468	-2.78721	0.00531646	0.034108	DOWN
1967	CYP4A22	4.3076	-1.02134	0.366506	-2.78668	0.00532503	0.0341512	DOWN
1968	KCNH2	210.115	0.876001	0.314659	2.78397	0.00536984	0.0343702	UP
1969	MSANTD1	15.5048	-0.55096	0.197906	-2.78394	0.00537022	0.0343702	DOWN
1970	KLHL13	220.66	0.754211	0.270995	2.78312	0.00538396	0.0344172	UP
1971	ZNF175	575.988	-0.553551	0.19889	-2.78321	0.00538247	0.0344172	DOWN
1972	ZNF423	300.226	-0.628581	0.225945	-2.782	0.00540243	0.0345075	DOWN
1973	TMEM233	36.2946	-0.60339	0.216944	-2.78132	0.00541389	0.0345666	DOWN
1974	SLC36A2	8.55725	-1.09996	0.39553	-2.78098	0.00541943	0.0345783	DOWN
1975	COL9A2	1558.77	-0.738763	0.265727	-2.78015	0.00543331	0.0346431	DOWN
1976	LORICRIN	11.2629	1.47039	0.529061	2.77924	0.00544866	0.0346872	UP
1977	TFAP2A	1922.89	0.60411	0.217361	2.77929	0.00544772	0.0346872	UP
1978	CSMD1	41.384	1.25929	0.453202	2.77865	0.00545854	0.0347209	UP
1979	MEST	2945.93	-0.726304	0.261479	-2.77767	0.00547494	0.0347915	DOWN
1980	PHYHIPL	18.2795	-1.13658	0.409176	-2.77772	0.00547424	0.0347915	DOWN
1981	SYCE3	15.0786	0.606552	0.218401	2.77724	0.00548222	0.0348122	UP
1982	C21orf62	4.12538	-0.738052	0.265817	-2.77654	0.00549409	0.0348638	DOWN
1983	NELL2	447.768	0.914586	0.329453	2.77608	0.00550189	0.0349014	UP
1984	ZP2	0.735325	-1.33511	0.480967	-2.77589	0.00550504	0.0349096	DOWN
1985	SPEM3	0.439021	-1.56334	0.563304	-2.7753	0.00551513	0.0349498	DOWN
1986	RAB11FIP4	2996.66	-0.518497	0.18686	-2.77479	0.00552375	0.0349925	DOWN
1987	ANGPTL7	14.9913	-1.18784	0.428137	-2.77443	0.00552989	0.0350195	DOWN
1988	CD244	82.8872	0.793131	0.286015	2.77303	0.00555363	0.0350858	UP
1989	FAM71D	6.02323	-0.518993	0.187155	-2.77306	0.00555313	0.0350858	DOWN
1990	FOXS1	122.147	-0.560269	0.202056	-2.77285	0.00555685	0.0350858	DOWN
1991	GRM6	27.3704	-1.0903	0.393121	-2.77345	0.00554659	0.0350858	DOWN
1992	PVALEF	0.769033	-1.50439	0.542555	-2.77278	0.00555793	0.0350858	DOWN
1993	SFTPA1	7.36258	1.68147	0.606332	2.77318	0.0055511	0.0350858	UP
1994	VNN3	23.0612	1.07979	0.389354	2.77328	0.00554945	0.0350858	UP
1995	AMTN	32.6855	1.52903	0.551543	2.77228	0.00556645	0.0351198	UP
1996	C7orf57	15.1044	0.827172	0.298637	2.76982	0.0056087	0.0353167	UP
1997	TM4SF18	288.721	-0.526077	0.189933	-2.7698	0.00560902	0.0353167	DOWN
1998	TXK	106.608	-0.618793	0.223476	-2.76895	0.00562367	0.0353971	DOWN
[truncated: 1,017 more rows]

## Sheet: Table 6
Supplementary Table 6: Selection of 710 prognostic genes based on univariable Cox regression analysis and proportional hazards assumption.
	chisq	df	p
NME9	1.32824e-07	1	0.999709
TP53TG5	4.41185e-07	1	0.99947
SLC46A2	7.22194e-06	1	0.997856
PHKA2	0.000105481	1	0.991806
PAQR4	0.000154859	1	0.990071
CD93	0.00015852	1	0.989955
TPCN1	0.000164162	1	0.989777
IMPG1	0.000166437	1	0.989707
AHRR	0.000291568	1	0.986376
ZACN	0.000444411	1	0.983181
PNLDC1	0.000486608	1	0.982401
CA9	0.000665662	1	0.979417
SOX18	0.000822709	1	0.977117
UBN2	0.000996725	1	0.974814
ZNF300	0.00111433	1	0.97337
AXL	0.0015045	1	0.96906
REN	0.00160625	1	0.968031
PTCH1	0.00162341	1	0.967861
PCDHGB7	0.00167659	1	0.967339
MAOB	0.00195539	1	0.964729
PGLYRP3	0.00221331	1	0.962477
NDUFA4L2	0.00224846	1	0.96218
MCM2	0.00233707	1	0.961443
LAMB1	0.0023693	1	0.961178
ZNF331	0.0024353	1	0.960641
CLEC4F	0.00274406	1	0.958223
CLEC1A	0.00283079	1	0.957568
COL13A1	0.00304286	1	0.956009
ADH7	0.00306969	1	0.955816
FMN1	0.00336625	1	0.953733
PCDHGA6	0.00340109	1	0.953495
RBMS3	0.00358141	1	0.952279
PREX2	0.00363296	1	0.951937
CDC42EP3	0.00372538	1	0.951331
ENPEP	0.00420728	1	0.948283
IQGAP2	0.00441773	1	0.947007
USP34	0.00471369	1	0.945263
RORA	0.00489546	1	0.944219
TRPC6	0.00503106	1	0.943454
SFN	0.00507857	1	0.943188
SULT2B1	0.00520923	1	0.942463
PRPH	0.0059251	1	0.938644
CDH17	0.00625692	1	0.936953
GPR146	0.00714203	1	0.932651
COL18A1	0.00794743	1	0.928964
RASGRF2	0.00819014	1	0.92789
SIX3	0.00846049	1	0.926713
TMEM233	0.00873414	1	0.925541
LGALS2	0.00875596	1	0.925448
ADGRF5	0.00891246	1	0.924787
SLC6A14	0.0093495	1	0.92297
MS4A14	0.0102177	1	0.919485
KITLG	0.0102349	1	0.919417
SFMBT2	0.0102809	1	0.919237
LIMD1	0.0103654	1	0.918907
FMNL3	0.0104499	1	0.918578
NME8	0.010687	1	0.917663
GATM	0.0108602	1	0.917001
SELL	0.0109504	1	0.916658
SLC22A3	0.0111389	1	0.915946
SYNE3	0.0111982	1	0.915724
PNMA8A	0.0121091	1	0.912377
CD69	0.0122688	1	0.911803
UNC13D	0.0132987	1	0.908192
ACSM3	0.0137726	1	0.906577
RHOBTB3	0.0150957	1	0.902214
CALCRL	0.0152527	1	0.90171
KCNIP3	0.0160505	1	0.899185
PCDHGC4	0.0163903	1	0.898129
ROBO4	0.0168014	1	0.896867
DLC1	0.01715	1	0.895808
ISM2	0.017583	1	0.894509
TMEM200A	0.0179885	1	0.893307
KCNK3	0.0180879	1	0.893014
ALDH1A2	0.0196378	1	0.888553
CAMK1G	0.0203898	1	0.886454
SGIP1	0.0203991	1	0.886428
PXDC1	0.02086	1	0.885161
EFCAB12	0.0213627	1	0.883795
NKX2.1	0.0224752	1	0.88083
OLFM1	0.0224987	1	0.880768
BPIFB1	0.0226024	1	0.880496
ACKR4	0.022793	1	0.879997
TM4SF18	0.0234493	1	0.878294
TMEM255B	0.0235175	1	0.878119
CBL	0.0240873	1	0.876663
MS4A7	0.0242114	1	0.876348
SLC7A2	0.025485	1	0.873165
IRS4	0.0257935	1	0.872406
GPR18	0.0258778	1	0.872199
GABRG3	0.0267879	1	0.869991
CMBL	0.0270403	1	0.869385
DISP3	0.0273717	1	0.868594
PAXBP1	0.0274885	1	0.868317
FABP5	0.0279983	1	0.867113
MARCHF1	0.0291719	1	0.864383
ODAM	0.0296912	1	0.863193
SLC24A4	0.0320308	1	0.85796
SKIDA1	0.0321131	1	0.85778
COL21A1	0.0323514	1	0.857259
MN1	0.0331644	1	0.855496
EDNRB	0.0350056	1	0.851584
SCN2B	0.03596	1	0.849598
ABCG2	0.0375715	1	0.846306
C2CD4D	0.0376976	1	0.846052
GABRE	0.0387224	1	0.844
FBLN7	0.0389417	1	0.843564
ADAMTS9	0.0402158	1	0.841059
BRWD1	0.0409456	1	0.839643
CMTM1	0.0418468	1	0.837912
FBXO40	0.0432776	1	0.835203
SLC22A13	0.0440748	1	0.833714
MAPK8IP2	0.0443571	1	0.833191
TMEM88	0.0456199	1	0.830868
PCDH10	0.0463544	1	0.829533
HMBOX1	0.0473516	1	0.827738
AVPR1A	0.0494695	1	0.823989
EBF2	0.055571	1	0.813638
SGSM1	0.0559869	1	0.812955
ATP6V1C2	0.0567643	1	0.811685
ZNF107	0.0577163	1	0.810142
NFAT5	0.0597463	1	0.806897
SPRN	0.0604098	1	0.805849
NEFH	0.0605446	1	0.805637
ARHGAP15	0.0607112	1	0.805375
CES1	0.0636559	1	0.800808
KRT83	0.0649187	1	0.798884
ZNF233	0.0655738	1	0.797894
SOX6	0.0655894	1	0.79787
SYCE3	0.0662496	1	0.796878
SH2B3	0.0691063	1	0.792642
CD226	0.0700255	1	0.7913
YPEL1	0.070974	1	0.789924
CALHM5	0.0710523	1	0.789811
CRISP3	0.0718734	1	0.788628
LEAP2	0.0721053	1	0.788296
C16orf89	0.0723902	1	0.787888
SLC14A2	0.0728694	1	0.787204
LYPD1	0.0744828	1	0.784918
NMU	0.0768293	1	0.781641
SLC35F4	0.0769165	1	0.78152
NOSTRIN	0.0801776	1	0.777057
ASNS	0.0803477	1	0.776827
VPS13A	0.0815141	1	0.775256
VPS13B	0.083587	1	0.772494
CFD	0.0841663	1	0.771729
H2BC18	0.0865281	1	0.768638
PLEKHD1	0.0882913	1	0.766361
ZNF578	0.0899282	1	0.764268
TNFRSF19	0.0928183	1	0.760624
EPHA5	0.0933134	1	0.760006
CHST9	0.0935479	1	0.759714
ZNF850	0.0938246	1	0.75937
L3MBTL1	0.0943936	1	0.758664
TFAP2A	0.0957512	1	0.756989
GPR85	0.095873	1	0.75684
PCDHGC5	0.0960546	1	0.756617
SEMA6B	0.096346	1	0.756259
SALL1	0.0980874	1	0.754137
CCN4	0.0980969	1	0.754125
NEUROD4	0.0981912	1	0.754011
CST1	0.0991118	1	0.752898
FDCSP	0.100761	1	0.750919
GSDMB	0.10113	1	0.750478
CACNA1F	0.102928	1	0.748343
ALDH1A3	0.104793	1	0.746152
KLHL6	0.105327	1	0.745528
DSG3	0.105928	1	0.744829
OLFM4	0.110164	1	0.739958
MAGI2	0.111569	1	0.738365
PPARGC1A	0.112718	1	0.73707
MYBPC1	0.11346	1	0.736239
EBLN2	0.114191	1	0.735423
RGS13	0.115343	1	0.734142
ABCA6	0.115968	1	0.73345
CALHM3	0.116466	1	0.7329
CSPP1	0.118115	1	0.731088
NQO1	0.121012	1	0.727939
GALNT16	0.123457	1	0.725315
UGT2B4	0.125006	1	0.723667
CCDC88B	0.130339	1	0.718081
GPX3	0.132617	1	0.715734
ALOX12B	0.132933	1	0.71541
HSD17B8	0.133924	1	0.714398
PMP2	0.134041	1	0.714279
PCDHGB3	0.134782	1	0.713525
GNG11	0.137138	1	0.711143
ADGRL4	0.137374	1	0.710905
TSPAN7	0.138199	1	0.710078
GIPC3	0.138757	1	0.70952
NKX2.3	0.139312	1	0.708966
ECSCR	0.140075	1	0.708207
EYA1	0.140558	1	0.707726
COL24A1	0.141155	1	0.707135
DNASE1L3	0.141891	1	0.706408
RORB	0.142253	1	0.706051
C5AR2	0.147951	1	0.700501
SYNDIG1	0.148895	1	0.699594
CHML	0.150572	1	0.69799
ZNF385D	0.151086	1	0.6975
HMGCLL1	0.151089	1	0.697497
PIGR	0.152744	1	0.695926
ANGPTL7	0.154757	1	0.69403
DKK3	0.158165	1	0.690852
S100Z	0.158592	1	0.690456
TNFRSF10C	0.160195	1	0.688977
CD200R1	0.166857	1	0.682921
ST3GAL6	0.167431	1	0.682405
PRSS1	0.171941	1	0.678393
MRC2	0.175438	1	0.675323
AOPEP	0.182652	1	0.669104
DCLK3	0.190094	1	0.662839
ADAM19	0.19066	1	0.662368
TMEM74B	0.192699	1	0.660679
SRD5A1	0.200894	1	0.654
CCDC39	0.204313	1	0.651262
FOXL1	0.206389	1	0.649612
ZNF573	0.206464	1	0.649553
DBH	0.20669	1	0.649374
PRICKLE2	0.208298	1	0.648105
GLP2R	0.212218	1	0.645035
CNFN	0.215531	1	0.642467
BDNF	0.217291	1	0.641112
SELENOP	0.220722	1	0.638491
ALDOC	0.221231	1	0.638104
UVSSA	0.222695	1	0.636994
SSTR2	0.224576	1	0.635575
ABCG8	0.225495	1	0.634884
NNAT	0.227723	1	0.633218
APOC1	0.228745	1	0.632456
NCAM1	0.232305	1	0.62982
SOX5	0.233105	1	0.629231
DIPK2B	0.233904	1	0.628644
CD200	0.234464	1	0.628233
S100A7	0.236373	1	0.626838
FAM78B	0.237711	1	0.625864
PARM1	0.238339	1	0.625408
PDE3B	0.238773	1	0.625094
PVRIG	0.239661	1	0.624451
ISL1	0.240764	1	0.623655
SLC38A4	0.247597	1	0.618772
ZEB2	0.25455	1	0.61389
KCNK7	0.25458	1	0.613868
IL23R	0.254768	1	0.613738
C11orf91	0.255017	1	0.613564
LPAR6	0.256293	1	0.612678
LORICRIN	0.256544	1	0.612505
PI16	0.257264	1	0.612006
ZBTB46	0.257915	1	0.611556
OSR2	0.258012	1	0.611489
NR0B1	0.259087	1	0.610748
TGFB2	0.261594	1	0.609027
XCL2	0.266312	1	0.605817
ENC1	0.266496	1	0.605692
PMFBP1	0.267257	1	0.605178
RAB3IP	0.267314	1	0.605139
ADAMTS5	0.271198	1	0.602529
PLVAP	0.271859	1	0.602088
COL23A1	0.274249	1	0.600496
SUOX	0.27638	1	0.599084
FOXI2	0.277352	1	0.598442
NKX2.8	0.277621	1	0.598265
RUNDC3A	0.278152	1	0.597915
STS	0.280225	1	0.596554
FAM107B	0.28792	1	0.591556
GPR82	0.290684	1	0.589783
COL5A2	0.297255	1	0.585609
PDGFD	0.297504	1	0.585451
ESM1	0.301273	1	0.583085
LTF	0.301906	1	0.58269
CD160	0.303021	1	0.581994
COL15A1	0.304466	1	0.581096
COX20	0.308784	1	0.578427
NOX4	0.309183	1	0.578182
ADAMTS4	0.314033	1	0.575216
AMOT	0.31534	1	0.574422
ZNF423	0.316401	1	0.573779
ERV3.1	0.316793	1	0.573541
C12orf54	0.32303	1	0.569792
KLK3	0.325283	1	0.56845
LGR6	0.326634	1	0.567648
CKMT2	0.328573	1	0.5665
ECM1	0.333728	1	0.563472
RSPH9	0.341665	1	0.558869
ZNF808	0.34171	1	0.558844
KCNH8	0.344044	1	0.557504
PDGFC	0.344176	1	0.557429
GP2	0.345334	1	0.556766
ABCA7	0.34627	1	0.556232
AGR3	0.349569	1	0.554357
PGLYRP4	0.36005	1	0.548478
CDKN2A	0.364528	1	0.546002
KRT16	0.36459	1	0.545968
CLDN11	0.365567	1	0.545431
NXPH2	0.367421	1	0.544414
PPP1R3B	0.374551	1	0.540534
ADAMTS14	0.374924	1	0.540333
CFHR4	0.383819	1	0.535566
SLC29A4	0.385393	1	0.534731
SLC13A4	0.390608	1	0.53198
BTAF1	0.392758	1	0.530853
FOXI1	0.394455	1	0.529967
CCL13	0.398129	1	0.528057
IL20RB	0.399798	1	0.527194
KPRP	0.402177	1	0.525967
PCDHGB6	0.404435	1	0.524808
PXDN	0.40601	1	0.524002
ZNF117	0.406526	1	0.523738
LIPC	0.407204	1	0.523392
C8orf34	0.407428	1	0.523278
CBR1	0.414376	1	0.519757
NR1I2	0.415422	1	0.51923
CD300LG	0.418828	1	0.517522
REL	0.422253	1	0.515815
PTCHD4	0.42462	1	0.514641
SLC7A7	0.424897	1	0.514504
ULK4	0.42789	1	0.513026
PAH	0.429913	1	0.512032
TENM2	0.429934	1	0.512021
PGC	0.433746	1	0.510157
CR1	0.435558	1	0.509274
KLK2	0.448095	1	0.503241
C11orf42	0.448429	1	0.503082
RSKR	0.451632	1	0.501561
PPP2R2C	0.453785	1	0.500543
SERPINB1	0.456265	1	0.499374
CNTN6	0.45659	1	0.499222
GPR17	0.456773	1	0.499136
FYB2	0.466813	1	0.494457
ADAM21	0.468359	1	0.493743
COX4I2	0.469566	1	0.493187
LHFPL5	0.476888	1	0.489835
NMUR1	0.4791	1	0.48883
KLRK1	0.485598	1	0.485898
PPBP	0.487014	1	0.485262
AGBL3	0.491418	1	0.483295
PRR16	0.504641	1	0.477468
FOXC2	0.506518	1	0.47665
CX3CL1	0.50976	1	0.475243
TCF4	0.51031	1	0.475005
CBR3	0.513077	1	0.47381
KRT12	0.519097	1	0.471227
SERPINB4	0.520193	1	0.47076
SDK2	0.524813	1	0.468796
ANO4	0.529458	1	0.466835
HIC1	0.529583	1	0.466782
IL6ST	0.531127	1	0.466134
C1QTNF9	0.533924	1	0.464962
GASK1B	0.535288	1	0.464392
SCARA5	0.537599	1	0.463429
ZBTB37	0.54743	1	0.45937
CTTNBP2	0.548027	1	0.459125
PARD6B	0.548483	1	0.458938
LRP1B	0.550238	1	0.458221
POU4F1	0.554383	1	0.456532
LRRC38	0.554711	1	0.456399
C7	0.564627	1	0.452402
IGDCC4	0.565512	1	0.452048
C4BPA	0.566394	1	0.451695
JAKMIP3	0.578673	1	0.446833
SPDYC	0.587364	1	0.44344
HEPHL1	0.588621	1	0.442953
FBXL2	0.590734	1	0.442135
INSL3	0.593451	1	0.441088
FHL1	0.599324	1	0.438836
CRB2	0.604071	1	0.437029
MMP19	0.614187	1	0.433216
GPR179	0.614914	1	0.432944
TRIM31	0.618146	1	0.431737
ZSCAN23	0.625005	1	0.429193
ONECUT2	0.626319	1	0.428709
CCL5	0.633678	1	0.426009
KHDC1	0.63884	1	0.424131
KCNJ3	0.646268	1	0.42145
EPHX1	0.646929	1	0.421213
IGDCC3	0.648056	1	0.420808
FRMD5	0.648942	1	0.420491
NID1	0.65438	1	0.418551
ADD2	0.657316	1	0.417509
CASP14	0.658468	1	0.417101
PLA1A	0.660451	1	0.416401
LSMEM2	0.661976	1	0.415863
CYP3A43	0.663858	1	0.415201
USHBP1	0.670587	1	0.412847
CUBN	0.672513	1	0.412177
CADM3	0.672778	1	0.412085
EML6	0.680166	1	0.40953
OXER1	0.682134	1	0.408853
TMEM132C	0.691602	1	0.40562
BAALC	0.691724	1	0.405578
GCC2	0.694179	1	0.404747
ACVR2B	0.697473	1	0.403634
CD244	0.698561	1	0.403268
IL33	0.698723	1	0.403213
MUC13	0.703252	1	0.401693
IL11	0.705175	1	0.40105
SAGE1	0.708802	1	0.399842
SLITRK4	0.71616	1	0.397406
CLEC9A	0.717161	1	0.397077
THSD1	0.718177	1	0.396743
PRRX2	0.718975	1	0.39648
DEFB131B	0.723455	1	0.395013
PSTPIP1	0.724313	1	0.394733
STC1	0.725615	1	0.394308
CCBE1	0.736542	1	0.390771
ZNF483	0.739969	1	0.389671
EPGN	0.740319	1	0.389559
MS4A8	0.743156	1	0.388652
ANGPT1	0.743238	1	0.388626
IGFBP2	0.744026	1	0.388374
MEST	0.749354	1	0.386681
PTH1R	0.750868	1	0.386201
LGI4	0.766862	1	0.38119
TRIM7	0.768751	1	0.380604
MAP9	0.774145	1	0.378938
TENT5B	0.779744	1	0.37722
KCNJ13	0.781113	1	0.376801
CT45A10	0.781596	1	0.376653
NR1H4	0.793068	1	0.373174
FAIM2	0.796784	1	0.372057
OSBPL6	0.801403	1	0.370674
HSD11B1	0.804133	1	0.369861
TFEC	0.820411	1	0.36506
LSAMP	0.825646	1	0.363535
RYR1	0.828575	1	0.362685
PROM1	0.83261	1	0.361519
CYP8B1	0.839871	1	0.359434
KCTD16	0.840375	1	0.359289
P2RY4	0.841576	1	0.358946
PTTG2	0.842625	1	0.358647
VCX	0.843953	1	0.358269
ASB2	0.860975	1	0.353466
EFNA3	0.868158	1	0.351466
TUBA3D	0.870589	1	0.350792
NBEAL1	0.873351	1	0.350029
SLC9C1	0.877788	1	0.348808
TMEM63C	0.880766	1	0.347992
PLA2R1	0.881519	1	0.347786
SUSD1	0.886513	1	0.346424
MYO3A	0.898341	1	0.343227
PRRX1	0.899771	1	0.342843
NUPR1	0.904155	1	0.34167
SLC6A15	0.916077	1	0.338507
KRT15	0.917961	1	0.338011
CLDN5	0.924352	1	0.336335
KLRC1	0.92891	1	0.335146
MND1	0.939655	1	0.332367
PLPPR5	0.940929	1	0.332039
MUC6	0.94506	1	0.33098
SPRR2A	0.949124	1	0.329942
LHCGR	0.957526	1	0.327811
CXCL13	0.963919	1	0.326202
S100A9	0.966114	1	0.325651
FAM227A	0.969355	1	0.324841
ARR3	0.970837	1	0.324472
RAPH1	0.978936	1	0.322462
ITIH2	0.988714	1	0.320057
REEP1	0.98969	1	0.319818
TOX	0.994316	1	0.31869
PROC	0.995365	1	0.318435
JSRP1	0.995876	1	0.31831
GUCA2A	0.997983	1	0.317799
STARD9	0.999983	1	0.317315
TAFA2	1.00339	1	0.316493
PCDHGC3	1.01107	1	0.314646
GHRL	1.0136	1	0.314042
COL8A1	1.01424	1	0.313889
CAVIN4	1.02219	1	0.312
NOTUM	1.02319	1	0.311763
DAPK1	1.02449	1	0.311457
MYCN	1.03295	1	0.309467
ZEB1	1.04495	1	0.306674
TNFAIP3	1.04875	1	0.305795
ANKRD61	1.0507	1	0.305345
GJA4	1.0532	1	0.30477
TAS2R4	1.05401	1	0.304586
XPNPEP2	1.06298	1	0.302537
GBX1	1.07066	1	0.300795
MRO	1.07162	1	0.30058
BICC1	1.07329	1	0.300204
PLAC9	1.08111	1	0.298449
ITGB3	1.0817	1	0.298318
ZNF732	1.08317	1	0.29799
MYB	1.08642	1	0.297267
TET1	1.0893	1	0.296625
CLDN20	1.09237	1	0.295947
H2BC21	1.10565	1	0.29303
SLC47A1	1.11313	1	0.291403
DNAH7	1.11531	1	0.29093
PALM2AKAP2	1.12562	1	0.288712
GRIK3	1.1408	1	0.285484
CRYBG3	1.14291	1	0.285037
GDNF	1.14541	1	0.284512
SLC7A3	1.14586	1	0.284418
IQCM	1.15015	1	0.283517
TMOD1	1.15292	1	0.282938
SPDYE1	1.15687	1	0.282116
ZNF681	1.16156	1	0.281142
ADAMTSL1	1.16765	1	0.279885
KCNB2	1.1716	1	0.279073
PTPRR	1.17546	1	0.278281
SMOC1	1.1801	1	0.277335
FNDC4	1.18102	1	0.277149
GCNT3	1.18492	1	0.276356
AFAP1L2	1.19109	1	0.275111
PRAC1	1.19258	1	0.274809
MEIOC	1.19396	1	0.274533
RAD50	1.20842	1	0.271645
PDC	1.20928	1	0.271476
COX7A1	1.211	1	0.271134
ZNF841	1.2225	1	0.268871
RBM24	1.2304	1	0.267329
SPINK7	1.24112	1	0.265256
NEXMIF	1.2437	1	0.264759
FBLN1	1.24803	1	0.26393
NEK5	1.25148	1	0.263271
ACSBG2	1.27318	1	0.259172
ZNF366	1.27929	1	0.258032
F2RL3	1.28266	1	0.257406
TMSB15A	1.28428	1	0.257104
PLXDC1	1.3114	1	0.252141
KCNB1	1.31172	1	0.252083
ITGA7	1.31722	1	0.251091
HHIP	1.32451	1	0.249784
KL	1.32648	1	0.249433
EPB41L3	1.32842	1	0.249086
PCSK1N	1.35318	1	0.244722
NKTR	1.35765	1	0.243945
TBX18	1.35826	1	0.243839
B3GALT2	1.35928	1	0.243662
MSLN	1.36093	1	0.243376
TBC1D3L	1.38909	1	0.23856
GABRR2	1.39392	1	0.237744
BMP4	1.3966	1	0.237294
KRT222	1.41537	1	0.234167
UBE2V1	1.41583	1	0.23409
LGALS4	1.42419	1	0.232716
CDKL4	1.42732	1	0.232202
PLA2G2A	1.43254	1	0.231351
TLR7	1.43293	1	0.231287
EDNRA	1.43474	1	0.230993
RDH10	1.43504	1	0.230944
GNAT2	1.43553	1	0.230864
SYCP3	1.45706	1	0.227398
KCNMB3	1.46951	1	0.225424
VSIG1	1.47908	1	0.223919
DMBT1	1.48365	1	0.223205
CATSPER1	1.48645	1	0.222768
NEB	1.50836	1	0.219389
ASPG	1.51595	1	0.218233
TMEM204	1.52859	1	0.216325
ACSBG1	1.53703	1	0.215061
CLTRN	1.54089	1	0.214485
CLEC18A	1.54197	1	0.214325
FLG	1.54219	1	0.214292
FAM107A	1.56072	1	0.21156
KCNG2	1.56086	1	0.21154
MYT1L	1.56092	1	0.211531
APLN	1.57497	1	0.209487
ZNF221	1.5887	1	0.207512
ADAP2	1.592	1	0.20704
SERPINB11	1.59251	1	0.206968
CHODL	1.60252	1	0.205546
AXIN2	1.60453	1	0.205263
VCX3B	1.60586	1	0.205075
RADX	1.60939	1	0.204578
KIAA0319	1.622	1	0.202813
HIF3A	1.62206	1	0.202805
SELENBP1	1.62445	1	0.202473
SPP1	1.62959	1	0.20176
SORCS1	1.66455	1	0.19699
SFRP1	1.66709	1	0.196649
FCER1A	1.70287	1	0.191913
FFAR4	1.71116	1	0.190835
CPM	1.7279	1	0.188679
EPHX4	1.73305	1	0.188022
SHPRH	1.74634	1	0.186338
BRINP3	1.76457	1	0.184056
RAB37	1.78241	1	0.181854
MZB1	1.78742	1	0.181241
CABP1	1.78772	1	0.181204
RARRES2	1.79043	1	0.180873
FOXD4	1.79224	1	0.180654
PGAP1	1.79955	1	0.179767
STAC2	1.80338	1	0.179305
NRARP	1.80348	1	0.179292
CNIH3	1.83532	1	0.175501
SPATA31E1	1.84654	1	0.174186
TUBA4A	1.84794	1	0.174023
ZBED6	1.85455	1	0.173255
CACNA1B	1.8553	1	0.173168
TXNDC5	1.89432	1	0.168716
FAM13C	1.90924	1	0.167048
H2BC8	1.91186	1	0.166756
UBASH3B	1.91763	1	0.166118
ST8SIA1	1.92399	1	0.165418
ADGRD1	1.93714	1	0.163979
HRC	1.94547	1	0.163076
RASL11A	1.94582	1	0.163038
PTPRQ	1.95088	1	0.162492
KRT1	1.96459	1	0.161023
FAR2	1.99627	1	0.157686
GDPD2	1.99659	1	0.157654
FCER2	1.99758	1	0.157551
SLC2A4	2.00291	1	0.156997
TANC2	2.01115	1	0.156146
SPINK5	2.03823	1	0.153388
GBP7	2.06013	1	0.151197
CLVS2	2.07182	1	0.150042
PHOSPHO1	2.07485	1	0.149745
NBPF12	2.09325	1	0.147952
CCDC144A	2.09604	1	0.147682
ZNF518A	2.11557	1	0.145807
ZNF432	2.11621	1	0.145747
C3orf20	2.12954	1	0.144484
ANKRD36B	2.13859	1	0.143634
CCL19	2.15579	1	0.142034
SYNM	2.15902	1	0.141735
EFCAB13	2.16331	1	0.14134
LEF1	2.16895	1	0.140822
CNR1	2.19351	1	0.138593
CASQ2	2.19494	1	0.138464
ARHGAP11B	2.20092	1	0.137929
AFF3	2.21029	1	0.137093
C22orf15	2.23438	1	0.134971
DNHD1	2.27153	1	0.13177
M1AP	2.28009	1	0.131044
GRAMD2A	2.31849	1	0.127844
ECHDC3	2.32187	1	0.127566
TACR2	2.33525	1	0.126475
VSIG10L	2.34277	1	0.125865
MLANA	2.35505	1	0.124878
TBC1D32	2.38439	1	0.122552
CD3D	2.39176	1	0.121976
GATA5	2.41892	1	0.119878
KCNN3	2.42355	1	0.119524
KCNS2	2.42519	1	0.119399
NLRP3	2.43607	1	0.118573
CCND2	2.45837	1	0.1169
P2RX1	2.45995	1	0.116782
MYOZ3	2.4827	1	0.115105
PTPRM	2.4866	1	0.11482
ACTC1	2.4907	1	0.114521
FLNC	2.50327	1	0.11361
BMP5	2.50855	1	0.11323
TXNDC16	2.51999	1	0.112411
ZNF891	2.52449	1	0.112091
GPR15	2.53956	1	0.111026
PLPPR1	2.55686	1	0.109817
BMPER	2.56437	1	0.109296
SULT1B1	2.56827	1	0.109027
CFAP100	2.61285	1	0.106001
CMA1	2.61602	1	0.10579
FAM169A	2.65005	1	0.103547
GAS2L3	2.65463	1	0.103249
CDC42EP2	2.69165	1	0.100875
ZAP70	2.73082	1	0.0984287
NTM	2.75262	1	0.0970952
VNN1	2.76121	1	0.0965752
C1QL1	2.80496	1	0.0939731
KRT81	2.80809	1	0.0937902
POU5F2	2.8493	1	0.091414
NXPH4	2.88411	1	0.0894574
MMP16	2.90304	1	0.0884129
KYAT1	2.92705	1	0.0871067
SERPINA3	2.94152	1	0.0863292
SPDYE5	2.94951	1	0.0859035
HSD17B6	2.98211	1	0.0841892
NELL1	2.98285	1	0.0841511
TFR2	2.98825	1	0.083871
H2BC4	3.00186	1	0.0831689
TMEM191C	3.00623	1	0.0829451
NOVA1	3.00861	1	0.0828234
ZNF460	3.02136	1	0.0821743
ATP6V0A4	3.02909	1	0.0817838
LRRTM2	3.03366	1	0.0815538
MICU3	3.05843	1	0.080319
DNAH14	3.06013	1	0.0802352
CSPG5	3.07679	1	0.0794171
SCN5A	3.07906	1	0.0793062
NPBWR1	3.08756	1	0.0788932
PYGM	3.1003	1	0.0782777
MAP7D2	3.11798	1	0.0774328
CSMD2	3.12097	1	0.0772908
ADRB3	3.13012	1	0.0768579
NRG2	3.14178	1	0.0763104
NRP2	3.15381	1	0.0757498
DSE	3.20601	1	0.0733681
NTNG2	3.21556	1	0.0729412
SUMO4	3.2314	1	0.0722387
LHX4	3.23713	1	0.0719865
ERVW.1	3.25842	1	0.0710574
SLC46A1	3.26193	1	0.0709057
IGF2BP3	3.28035	1	0.0701139
FSD2	3.2845	1	0.0699369
PGM5	3.28765	1	0.069803
TOP3B	3.34907	1	0.0672428
H2AC11	3.36796	1	0.0664762
MINDY2	3.44138	1	0.0635824
PDZRN4	3.49477	1	0.0615631
PCDH18	3.53568	1	0.0600619
GNRHR	3.5579	1	0.0592628
PCP4	3.59393	1	0.0579908
MOXD1	3.62631	1	0.0568726
SORBS1	3.68224	1	0.054995
LRRC19	3.69746	1	0.0544952
RGS5	3.7646	1	0.0523483
HSPB6	3.7783	1	0.0519213
CNN1	3.81164	1	0.0508976
NIBAN3	3.83032	1	0.0503332
